# Supplementary material for: Superior haplotypes for haplotype‐based breeding for drought tolerance in pigeonpea (Cajanus cajan L.)
Source: Plant Biotechnol J. 2020 Jun 22;18(12):2482–90. doi: 10.1111/pbi.13422 (PMC7680530; doi:10.1111/pbi.13422)
Supplement: Supplementary file 1 — Table S2. Haplotype frequency of 10 drought‐responsive genes. Table S3. Number of unique haplotypes, distribution and frequency range of 10 selected genes in 292 pigeonpea reference set. Table S4. Details of 137 Cajanus spp. accessions utilized for Haplo‐pheno analysis. [file PBI-18-2482-s001.zip]

Archive with 3 entries (3 files):
- pbi13422-sup-0001-TableS2.xlsx
- pbi13422-sup-0002-TableS3.xlsx
- pbi13422-sup-0003-TableS4.xlsx
