# Supplementary material for: Superior haplotypes for haplotype‐based breeding for drought tolerance in pigeonpea (Cajanus cajan L.)
Source: Plant Biotechnol J. 2020 Jun 22;18(12):2482–90. doi: 10.1111/pbi.13422 (PMC7680530; doi:10.1111/pbi.13422)
Supplement: Supplementary file 1 — Table S2. Haplotype frequency of 10 drought‐responsive genes. Table S3. Number of unique haplotypes, distribution and frequency range of 10 selected genes in 292 pigeonpea reference set. Table S4. Details of 137 Cajanus spp. accessions utilized for Haplo‐pheno analysis. [file PBI-18-2482-s001.zip › pbi13422-sup-0001-TableS2.xlsx]

## Sheet: Sheet1
Table S2. Haplotype frequency of ten drought responsive genes
Haplotype	Haplotype_sequence	Count	Frequency	Haplotype Class		Heterozygous allele frequency
				Homozygous	Heterozygous
C.cajan_08737
H1	GTTGCATTACAAGGT-TGAAGATAGGCCGAACTCTGAGTCTCTTGAG	142	0.482993	y		0.266667
H2	GTTGCATTACAAGGT-TGAAGATAGGCCAAACTCTGAGTCTCTTGAG	88	0.29932	y
H3	GTTGCATTACAAGGT-TGAAGATAGGCCAAACTCTGAGTCTTTTGAG	36	0.122449	y
H4	GTTGCATTACAAGGT-TGAAGATAGGCCRAACTCTGAGTCTCTTGAG	14	0.047619		y
H5	GTTGCATTACAAGGT-TGAAGATAGGCCRAACTCTGAGTCTYTTGAG	3	0.0102041		y
H6	GTTGCGCGATAGAATCTGCGGACAGATCACGCTCCGAATCTCCTAAG	2	0.00680272	y
H7	ATTGGGTGCTGAGGACACCAAGCGGGCTAAATTCCATACCCCCCAGG	1	0.00340136	y
H8	GCTTCATTACAAGGT-TGAAGATAGACCAAACTTTGAGTCTCCTAAA	1	0.00340136	y
H9	GTAGCATTACAAGGT-TGAAGATAGGCCAAACTCTGAGTCTCTTGAG	1	0.00340136	y
H10	GTTGCACGATARRRT-TGCGGAYAGACCACGCTCCGAGTCTCCTAAG	1	0.00340136		y
H11	GTTGCATTACAAGGTATGAAGATATGCCGAACGCTGAGTCTCTTGNG	1	0.00340136	y
H12	GTTGCATTACAAGGT-TGAAGATAGGCCGAACTCTGAGTATCTTGAG	1	0.00340136	y
H13	GTTGCATTACAAGGT-TGAAGATAGGCCRAACTCTGAGTCTTTTGAG	1	0.00340136		y
H14	GTTGCGCGATAGAATCTGCGGACAGATCACGCTCCGAATCCCCTAAG	1	0.00340136	y
H15	NTTGCATTACAAGGTATGAAGATATGCCAAACGCTGAGTCTCTTGAG	1	0.00340136	y
C.cajan_09181
H1	ATTCGTCAAGT-CAGCCATAACCCCATTGTCCCATTTCTCCAAGGATTTTAATTTACGACAAATAGAGGCTCATTACAAAGACTCTAGATTATATGAAAAAATGGCACACCTTCGAAAATTACCTCAGGTAG	153	0.520408	y		0.613636
H2	ATTCGTCAAGT-CAGCCATAACCCCATTGTCCCATTTCTCCAAGGATTTTAATTTACGGCAAATAGAGGCTTATTAGAAAGACTCTAGATTATATGAAAAAATGGCACACTTTCGAAAATTACCTCAGGTAG	57	0.193878	y
H3	ATTCGTCAAGT-CAGCCATAACCCCATTGTCCCATTTCTCCAAGGATTTTAATTTACGACAAATAGAGGCTTATTACAAAGACTCTAGATTATATGAAAAAATGGCACACCTTCGAAAATTACCTCAGGTAG	27	0.0918367	y
H4	AATCGTCAAGT-CAGCCATAACCCCATTGTCCCATTTCTCCAAGGATTTTATTTTAC-GCAAATAGAGGCTCATTACAAAGACTCTAGATTATATGAAAAAATGGCACACTTTCGAAAATTACCTCAGGTAG	3	0.0102041	y
H5	ATTCGTCAAGT-CAGCCATAACCCCATTGTCCCATTTCTCCAAGGATTTTAATTTACGGCAAATAGAGGCTTATTASAAAGACTCTAGATTATATGAAAAAATGGCACACYTTCGAAAATTACCTCAGGTAG	3	0.0102041		y
H6	ATTCGTCAAGT-CAGCCATAACCCCATTGTCCCATTTCTCCAAGGATTTTAATTTACGRCAAATAGAGGCTTATTASAAAGACTCTAGATTATATGAAAAAATGGCACACTTTCGAAAATTACCTCAGGTAG	3	0.0102041		y
H7	ATTCGTCAAGT-CAGCCATAACCCCATTGTCCCATTTCTCCAAGGATTTTAATTTACGRCAAATAGAGGCTTATTASAAAGACTCTAGATTATATGAAAAAATGGCACACYTTCGAAAATTACCTCAGGTAG	3	0.0102041		y
H8	ATTCGTCAAGT-CAGCCATAACCCCATTGTCCCATTTCTCCAAGGATTTTAATTTACGACAAATAGAGGCTCATTAGAAAGACTCTAGATTATATGAAAAAATGGCACACCTTCGAAAATTACCTCAGGTAG	2	0.00680272	y
H9	ATTCGTCAAGT-CAGCCATAACCCCATTGTCCCATTTCTCCAAGGATTTTAATTTACGACAAATAGAGGCTCATTASAAAGACTCTAGATTATATGAAAAAATGGCACACYTTCGAAAATTACCTCAGGTAG	2	0.00680272		y
H10	ATTCGTCAAGT-CAGCCATAACCCCATTGTCCCATTTCTCCAAGGATTTTAATTTACGACAAATAGAGGCTTATTASAAAGACTCTAGATTATATGAAAAAATGGCACACYTTCGAAAATTACCTCAGGTAG	2	0.00680272		y
H11	ATTCGTCAAGT-CAGCCATAACCCCATTGTCCCATTTCTCCAAGGATTTTAATTTACGGCAAATAGAGGCTTATTAGAAAGACTCTAGATTATATGAAAAAATGGCACACYTTCGAAAATTACCTCAGGTAG	2	0.00680272		y
H12	ATTCGTCAAGT-CAGCCATAACCCCATTGTCCCATTTCTCCAAGGATTTTAATTTACGRCAAATAGAGGCTCATTACAAAGACTCTAGATTATATGAAAAAATGGCACACCTTCGAAAATTACCTCAGGTAG	2	0.00680272		y
H13	ATTCGTCAAGT-CAGCCATAACCCCATTGTCCCATTTCTCCAAGGATTTTAATTTACGRCAAATAGAGGCTTATTAGAAAGACTCTAGATTATATGAAAAAATGGCACACCTTCGAAAATTACCTCAGGTAG	2	0.00680272		y
H14	ATTCGTCAAGT-CAGCCATAACCCCATTGTCCCATTTCTCCAAGGATTTTAATTTACGRCAAATAGAGGCTTATTAGAAAGACTCTAGATTATATGAAAAAATGGCACACYTTCGAAAATTACCTCAGGTAG	2	0.00680272		y
H15	ATTCGTCAAGT-CAGCCATAACCCCATTGTCCCATTTCTCCAAGGATTTTAATTTACGRCAAATAGAGGCTYATTASAAAGACTCTAGATTATATGAAAAAATGGCACACTTTCGAAAATTACCTCAGGTAG	2	0.00680272		y
H16	ATCCGTTAAGAGAAGCCACCATTCCATTATCTCTTTTTTGAAAGGACATTGATTTATGGCAAATAG-GGCTTCTTTCAAAGACTCCTGATTATCTACATGAATGTTAAATCCTCTAAAACTACCCCAAGTAG	1	0.00340136	y
H17	ATCCGTTAAGAGAAGCGACCACTCCCTTGTCTCTTTTCTGAAAGGACATTGATTTACGGCAAAAAG-GGCTTCCTTCAAATACTCCTGATTATCTACATGAATGTTAAATCCTCTAAAACTACCCCAAGTAG	1	0.00340136	y
H18	ATCCGTTAAGAGAAGCGACCATTCCATTATCTCTTTTYTGAAAGGACATTGATTTATGGAAAATAG-GGCTTCTTTCAAAGACTCCTGATTATCTACATGAATGCTAAATTCTCTAAAACTACCCCAAGTAG	1	0.00340136		y
H19	ATCCGTTAAGAGAAGCGACCATTCCATTGTCTCTTTTTTGAAAGAACATTGATTTATGGAAAAAAG-GGCTTCCTAGAAAGACTCCAGATTATCTACATGAATGGTAAATCCTCTAAAACTACCCCAAGTAG	1	0.00340136	y
H20	ATCGGTTAAGAGAAGCGACCACCCCATTATCTCTTTTCTGAAAGGACATTGATTTATGGAGAATAG-GGCTTATTAGAAAGACTCTAGATTATCTACATGAATGGCAAATTCTCTAAAATTACCCCAAGTAG	1	0.00340136	y
H21	ATTCGTCAAGT-CAGCCATAACCCCATTGTCCCATTTCTCCAAGGATTTTAATTTACGACAAATAGAGGCTCATTACAAAGACTCTAGATTATATGAAAAAATGGCACACCTTCGAWAATTACCTCAGGTAG	1	0.00340136		y
H22	ATTCGTCAAGT-CAGCCATAACCCCATTGTCCCATTTCTCCAAGGATTTTAATTTACGACAAATAGAGGCTCATTACAAAGACTCTAGATTATATGAAAAAATGGCACACTTTCGAAAATTACCTCAGGTAG	1	0.00340136	y
H23	ATTCGTCAAGT-CAGCCATAACCCCATTGTCCCATTTCTCCAAGGATTTTAATTTACGACAAATAGAGGCTCATTACAAAGACTCTAGATTATATGAAAAAATGGCACACYTTCGAAAATTACCTCAGGTAG	1	0.00340136		y
H24	ATTCGTCAAGT-CAGCCATAACCCCATTGTCCCATTTCTCCAAGGATTTTAATTTACGACAAATAGAGGCTCATTASAAAGACTCTAGATTATATGAAAAAATGGCACACCTTCGAAAATTACCTCAGGTAG	1	0.00340136		y
H25	ATTCGTCAAGT-CAGCCATAACCCCATTGTCCCATTTCTCCAAGGATTTTAATTTACGACAAATAGAGGCTTATTACAAAGACTCTAGATTATATGAAAAAATGGCACACTTTCGAAAATTACCTCAGGTAG	1	0.00340136	y
H26	ATTCGTCAAGT-CAGCCATAACCCCATTGTCCCATTTCTCCAAGGATTTTAATTTACGACAAATAGAGGCTTATTAGAAAGACTCTAGATTATATGAAAAAATGGCACACCTTCGAAAATTACCTCAGGTAG	1	0.00340136	y
H27	ATTCGTCAAGT-CAGCCATAACCCCATTGTCCCATTTCTCCAAGGATTTTAATTTACGACAAATAGAGGCTTATTAGAAAGACTCTAGATTATATGAAAAAATGGCACACTTTCGAAAATTACCTCAGGTAG	1	0.00340136	y
H28	ATTCGTCAAGT-CAGCCATAACCCCATTGTCCCATTTCTCCAAGGATTTTAATTTACGACAAATAGAGGCTTATTASAAAGACTCTAGATTATATGAAAAAATGGCACACCTTCGAAAATTACCTCAGGTAG	1	0.00340136		y
H29	ATTCGTCAAGT-CAGCCATAACCCCATTGTCCCATTTCTCCAAGGATTTTAATTTACGGCAAATAGAGGCTCATTACAAAGACTCTAGATTATATGAAAAAATGGCACACCTTCGAAAATTACCTCAGGTAG	1	0.00340136	y
H30	ATTCGTCAAGT-CAGCCATAACCCCATTGTCCCATTTCTCCAAGGATTTTAATTTACGGCAAATAGAGGCTCATTACAAAGACTCTAGATTATATGAAAAAATGGCACACTTTCGAAAATTACCTCAGGTAG	1	0.00340136	y
H31	ATTCGTCAAGT-CAGCCATAACCCCATTGTCCCATTTCTCCAAGGATTTTAATTTACGGCAAATAGAGGCTCATTACAAAGACTCTAGATTATATGAAAAAATGGCACACYTTCGAAAATTACCTCAGGTAG	1	0.00340136		y
H32	ATTCGTCAAGT-CAGCCATAACCCCATTGTCCCATTTCTCCAAGGATTTTAATTTACGGCAAATAGAGGCTTATTAGAAAGACTCTAGATTATATGAAAAAATAGCACACTTTCGAAAATTACCTCAGGTAG	1	0.00340136	y
H33	ATTCGTCAAGT-CAGCCATAACCCCATTGTCCCATTTCTCCAAGGATTTTAATTTACGGCAAATAGAGGCTTATTASAAAGACTCTAGATTATATGAAAAAATGGCACACTTTCGAAAATTACCTCAGGTAG	1	0.00340136		y
H34	ATTCGTCAAGT-CAGCCATAACCCCATTGTCCCATTTCTCCAAGGATTTTAATTTACGRCAAATAGAGGCTCATTACAAAGACTCTAGATTATATGAAAAAATGGCACACYTTCGAAAATTACCTCAGGTAG	1	0.00340136		y
H35	ATTCGTCAAGT-CAGCCATAACCCCATTGTCCCATTTCTCCAAGGATTTTAATTTACGRCAAATAGAGGCTCATTAGAAAGACTCTAGATTATATGAAAAAATGGCACACTTTCGAAAATTACCTCAGGTAG	1	0.00340136		y
H36	ATTCGTCAAGT-CAGCCATAACCCCATTGTCCCATTTCTCCAAGGATTTTAATTTACGRCAAATAGAGGCTCATTASAAAGACTCTAGATTATATGAAAAAATGGCACACCTTCGAAAATTACCTCAGGTAG	1	0.00340136		y
H37	ATTCGTCAAGT-CAGCCATAACCCCATTGTCCCATTTCTCCAAGGATTTTAATTTACGRCAAATAGAGGCTCATTASAAAGACTCTAGATTATATGAAAAAATGGCACACYTTCGAAAATTACCTCAGGTAG	1	0.00340136		y
H38	ATTCGTCAAGT-CAGCCATAACCCCATTGTCCCATTTCTCCAAGGATTTTAATTTACGRCAAATAGAGGCTTATTAGAAAGACTCTAGATTATATGAAAAAATGGCACACTTTCGAAAATTACCTCAGGTAG	1	0.00340136		y
H39	ATTCGTCAAGT-CAGCCATAACCCCATTGTCCCATTTCTCCAAGGATTTTAATTTACGRCAAATAGAGGCTTATTASAAAGACTCTAGATTATATGAAAAAATGGCACACCTTCGAAAATTACCTCAGGTAG	1	0.00340136		y
H40	ATTCGTCAAGT-CAGCCATAACCCCATTGTCCCATTTCTCCAAGGATTTTAWTT0AC0GCAAATAGAGGCTTATTASAAAGACTCTAGATTATATGAAAAAATGGCACACYTTCGAAAATTACCTCAGGTAG	1	0.00340136		y
H41	ATTCGTCAAGT-CAGCCATAACCCCATTGTCCCATTTCTCCMAGGATTTTAATTTACGRCAAATAGAGGCTCATTASAAAGACTCTAGATTATATGAAAAAATGGCACACYTTCGAAAATTACCTCAGGTAG	1	0.00340136		y
H42	ATTCGTCAAGTTCAGCCATATCCACATTGTCCCAGTCCGCCAAGGATTATAATCTTCAACAAATAGTGGATCATTACAAAGTCCCTAGACTGCATGAAAATAAGGCTCTCCTTCGTATATATCCTCAGGTAG	1	0.00340136	y
H43	ATTCGTCAAGTTCAGCCATATCCACATTGTCCCAGTCCGCCAAGGATTATAATCTTCAGCAAATAGTGGATTATTAGAAAGTCCCTAGACTGCATGAAAATAAGGCTCTCYTTCGTATATATCCTCAGGTAG	1	0.00340136		y
H44	MTTCRWCGGTT-CCTGCGCAATCCTCCCATATTTTTTCTGCAAAGCCTTYGAWTTACGGMAATTGCATACATCTYACRAGGAATACTTGTGATACGATAAAGTGGCACACTTCGGAAAGTTAGGTGTGACGA	1	0.00340136		y
C.cajan_13768
H1	CGGGCGGGGTGGGGTCCCCGGTT	226	0.768707	y		0.333333
H2	CGGGCGGGGTCGGGTCCCCGGTT	53	0.180272	y
H3	CGGGCGGGGTSGGGTCCCCGGTT	9	0.0306122		y
H4	CCGCCGGGGCGGCGTCCCCGGAT	1	0.00340136	y
H5	CCGCCGGGGCGGCGTCCCCGGTT	1	0.00340136	y
H6	CGGCCGGGGCGGCGTCCCCGGTT	1	0.00340136	y
H7	CGGGYRRRRTGKCGTCCCCGGTT	1	0.00340136		y
H8	CGGSCGGGGTGGGGTCCCCGGTT	1	0.00340136		y
H9	GGCGCGGGGCGGCCATAGTCATT	1	0.00340136	y
C.cajan_23080				y
H1	TCGGAGATCGACGTGTGTATTTTGGCG	280	0.952381	y		0.125
H2	TCGGAGATCGACGTGTGTCTTTTGGCG	4	0.0136054		y
H3	TTGGAGATTGACGTGTGCATTTCGGTG	3	0.0102041	y
H4	TCGGAGATCGACGTGTGTATTGTGGCG	2	0.00680272	y
H5	TTGGAGATCGACGTGTGCATTTCGGTG	2	0.00680272	y
H6	CTTTATTCCTGACAACATACCTTGACA	1	0.00340136	y
H7	TCGGAGATCGACGTGTGTATTTTAGCG	1	0.00340136	y
H8	TCGGAGATCGACGTGTGTATTTTTGCG	1	0.00340136	y
C.cajan_26230
H1	GATCAATAGCCGAATATCCTTTTGAAGAATAAAGCTAATGCTCATATTTAAAACGGCCTATCCTTTGAAG-GGACCCAATTCCATTAGACAGGGTTCTCCTTGTTTCCAGTGTCGATGCCCGCACTCTTTGTATGTAGAGGCCCAGACTCGGGGTCCTGCATA--TATGTTTTTGCAATCATATA-CTTCCTATGCTAAATGCGCGGATGTGTCCGCGAAGGGGGTAAGAGA	92	0.312925	y		0.345455
H2	GATCAATAGCCGAATATCCTTTTGAAGAATAAAGCTAATGCTCATATTTAAAACGGCCTATCCTTTGAAG-GGACCCAATTCCATTAGACAGGGTTCTCCTTGTTTCCAGTGTCGATGCCCGCACTCTTTGTATGTAGAGGCCCAGACTCGGGGTCCTGCATA--TATGTTTTTGCAATCATATA-CTTCCTATGCTAAATGCGCGGATGTGTCCGCGAAGGGGGTAAGCGC	69	0.234694	y
H3	GATCAATAGCCGAATATCCTTTTGAAGAATAAAGCTAATGCTCATATTTAAAACGGCCTATCCTTTGAAG-GGACCCAATTCCATTAGACAGGGTTCTCCTTGTTTCCAGTGTCGATGCCCGCACTCTTTGTATGTAGAGGCCCAGACTCGGGGTCCTGCATA--TATGTTTTTGCAATCATATA-CTTCCTATGCTAAATGCGCGGATGTGTCCGCGAAGGGGGTAAGAGC	32	0.108844	y
H4	GATCAATAGCCGAATATCCTTTTGAAGAATAAAGCTAATGCTCATATTTAAAACGGCCTATCCTTTGAAG-GGACCCAATTCCATTAGACAGGGTTCTCCTTGTTTCCAGTGTCGATGCCCGCACTCTTTGTATGTAAAGGCCCAGACTCGGGGTCCTGCATA--TATGTTTTTGCAATCATATA-CTTCCTATGCTAAATGCGCGGATGTGTCCGCGAAGGGGGTAAGAGA	13	0.0442177	y
H5	GATCAATAGCCGAATATCCTTTTGAAGAATAAAGCTAATGCTCATATTTAAAACGGCCTATCCTTTGAAG-GGACCCAATTCCATTAGACAGGGTTCTCCTTGTTTCCAGTGTCGATGCCCGCACTCTTTGTATGTAAAGGCCCAGACTCGGGGTCCTGCATA--TATGTTTTTGCAATCATATA-CTTCCTATGCTAAATGCGCGGATGTGTCCGCGAAGGGGGTAAGAGC	10	0.0340136	y
H6	GATCAATAGCCGAATATCCTTTTGAAGAATAAAGCTAATGCTCATATTTAAAACGGCCTATCCTTTGAAG-GGACCCAATTCCATTAGACAGGGTTCTCCTTGTTTCCAGTGTCGATGCCCGCACTCTTTGTATGTAGAGGCCCAGACTCGGGGTCCTGCATA--TATGTTTTTGCAATCATATA-CTTCCTATGCTAAATGCGCGGATGTGTCCGCGAAGGGGGTAAGCGA	10	0.0340136	y
H7	GATCAATAGCCGAATATCCTTTTGAAGAATAAAGCTAATGCTCATATTTAAAACGGCCTATCCTTTGAAG-GGACCCAATTCCATTAGACAGGGTTCTCCTTGTTTCCAGTGTCGATGCCCGCACTCTTTGTATGTARAGGCCCAGACTCGGGGTCCTGCATA--TATGTTTTTGCAATCATATA-CTTCCTATGCTAAATGCGCGGATGTGTCCGCGAAGGGGGTAAGAGA	5	0.0170068		y
H8	GATCAATAGCCGAATATACTTTTGAAGAATAAAGCTAATGCTCATATTTAAAACGGCCTATCCTTTGAAG-GGACCCAATTCCATTAGACAGGGTTCTCCTTGTTTCCAGTGTCGATGCCCGCACTCTTTGTATGTAGAGGCCCAGACTCGGGGTCCTGCATA--TATGTTTTTGCAATCATATA-CTTCCTATGCTAAATGCGCGGATGTGTCCGCGAAGGGGGTAAGAGA	4	0.0136054	y
H9	GATCAATAGCCGAATATCCTTTTGAAGAATAAAGCTAATGCTCATATTTAAAACGGCCTATCCTTTGAAG-GGACCCAATTCCATTAGACAGGGTTCTCCTTGTTTCCAGTGTCGATGCCCGCACTCTTTGTATGTAAAGGCCCAGACTCGGGGTCCTGCATA--TATGTTTTTGCAATCATATA-CTTCCTATGCTAAATGCGCGGATGTGTCCGCGAAGGGGGTAAGCGC	4	0.0136054	y
H10	GATCAATAGCCGAATATCCTTTTGAAGAATAAAGCTAATGCTCATATTTAAAACGGCCTATCCTTTGAAG-GGACCCAATCCCATTAGACAGGGTTCTCCTTGTTTCCAGTGTCGATGCCCGCACTCTTTGTATGTAGAGGCCCAGACTCGGGGTCCTACATA--TATGTTTTTGCAATCATATA-CTTCCTATGCTAAATGCGCGGATGTGTCCGCGAAGGGGGTAAGAGA	3	0.0102041	y
H11	GATCAATAGCCGAACATCCTTTTGAAGAATAAAGCTAAGGCTCATATTTAAAACGGCCTATCCTTTGAAG-AGACCCAATTCCGCCAGACAGGATTCTCCTTGTTTCCAGTGTCGATGCCCTCACTCTTTGTATGTAGAGGCACGGACTCGAGGTTCTACATG--TATGTTTTTGCAATCATATA-CTTCCTATGCTAAATGCGAGAATGTGTCCGCGAAGGGGGTAAGCGA	2	0.00680272	y
H12	GATCAATAGCCGAATATACTTTTGAAGAATAAAGCTAATGCTCATATTTAAAACGGCCTATCCTTTGAAG-GGACCCAATTCCATTAGACAGGGTTCTCCTTGTTTCCAGTGTCGATGCCCGCACTCTTTGTATGTAGAGGCCCAGACTCGGGGTCCTGCATA--TATGTTTTTGCAATCATATA-CTTCCTATGCTAAATGCGCGGATGTGTCCGCGAAGGGGGTAAGCGC	2	0.00680272	y
H13	GATCAATAGCCGAATATCCTTTTGAAGAATAAAGCTAATGCTCATATTTAAAACGGCCTATCCTTTGAAG-GGACCCAATCCCATTAGACAGGGTTCTCCTTGTTTCCAGTGTCGATGCCCGCACTCTTTGTATGTAGAGGCCCAGACTCGGGGTCCTACATA--TATGTTTTTGCAATCATATA-CTTCCTATGCTAAATGCGCGGATGTGTCCGCGAAGGGGGTAAGAGC	2	0.00680272	y
H14	GATCAATAGCCGAATATCCTTTTGAAGAATAAAGCTAATGCTCATATTTAAAACGGCCTATCCTTTGAAG-GGACCCAATTCCATTAGACAGGGTTCTCCTTGTTTCCAGTGTCGATGCCCGCACTCTTTGTATGTAGAGGCCCAGACTCGGGGTCCTGCATA--TATGTTTTTGCAATCATATA-CTTCCTATGCTAAATGCGCGGATGTGTCCGCGAAGGGGGTAAGAGM	2	0.00680272		y
H15	GATCAATAGCCGAATATCCTTTTGAAGAATAAAGCTAATGCTCATATTTAAAACGGCCTATCCTTTGAAG-GGACCCAATTCCATTAGACAGGGTTCTCCTTGTTTCCAGTGTCGATGCCCGCACTCTTTGTATGTAGAGGCCCAGACTCGGGGTCCTGCATA--TATGTTTTTGCAATCATATA-CTTCCTATGCTAAATGCGCGGATGTGTCCGCGAAGGGGGTAAGMGA	2	0.00680272		y
H16	GATCAATAGCCGAATATCCTTTTGAAGAATAAAGCTAATGCTCATATTTAAAACGGCCTATCCTTTGAAG-GGACCCAATTCCATTAGACAGGGTTCTCCTTGTTTCCAGTGTCGATGCCCGCACTCTTTGTATGTARAGGCCCAGACTCGGGGTCCTGCATA--TATGTTTTTGCAATCATATA-CTTCCTATGCTAAATGCGCGGATGTGTCCGCGAAGGGGGTAAGAGC	2	0.00680272		y
H17	GATCAATAGCCGAATATCCTTTTGAAGAATAAAGCTAATGCTCATATTTAAAACGGCCTATCCTTTGAAG-GGACTCAATTCCATTAGACAGGGTTCTCCTTGTTTCCAGTGTCGATGCCCGCACTCTTTGTATGTAGAGGCCCAGACTCGGGGTCCTGCATA--TATGTTTTTGCAATCATATA-CTTCCTATGCTAAATGCGCGGATGTGTCCGCGAAGGGGGTAAGAGC	2	0.00680272	y
H18	AATTRATG-ACAAGTATCTCTTTGAGAAA-AATGCCATTGTCAGTMTTTAAAATGATGTCTGTGTTTACGAGGACCCAATTCCATTAGACAGGGTCTTCCACACTTCCGCASTTGGCATCCGTATCCTCCGCATGTAGAGGCCCAGACTCGGGGTCCTGCATA--GATACCCTACAGCCCACCKC0CATCCCATACCAGACAGGCAGGCGAACTATCAAGGGGACTGTRAAM	1	0.00340136		y
H19	GACCAATAGCCGAATATCCTTTTGAAGAATAAAGCTAATGCTCATATTTAAAACGGCCTATCCTTTGAAG-GGACCCAATTCCATTAGACAGGGTTCTCCTTGTTTCCAGTGTCGATGCCCGCACTCTTTGTATGTAGAGGCCCAGACTCGGGGTCCTGCATA--TATGTTTTTGCAATCATATA-CTTCCTATGCTAAATGCGCGGATGTGTCCGCGAAGGGGGTAAGAGA	1	0.00340136	y
H20	GATCAAAAACAGAATANCCTGTTTAAGGTAAAAGCTAATGCTCATAATTAATACGGCCTATCCTATGAAGCGGACCCAATTACATTTGACATGGGTCTCCTTGTTCCCAGTGTCGATGCCCGCACTCTTTGTTTGTAAAGGCCCAGACTCGGGGTCCTGCATAAATAAGTTTATGCAATCATATACCTTCTTATGATTACTGCGCGGATGTGTCCGCGAAGGGGGTAAGAGA	1	0.00340136	y
H21	GATCAAAANCAGAATNNNCTGTTTAAGGTAAAAGCTAATGCTCATAATTAATACGGCCTATCCTATGAAGCGGACCCAATTACATTTGACATGGGTCTCCTTGTTCCCAGTGTCGATGCCCGCACTCTTTGTTTGTAGAGGCCCAGACTCGGGGTCCTGCATAAATAAGTTTATGCAATCATATACCTTCTTATGATTACTGCGCGGATGTGTCCGCGAAGGGGGTAAGAGA	1	0.00340136	y
H22	GATCAATAGCCGAACATCCTTTTGAAGAATAAAGCTAAGGCTCATATTTAAAACGGCCTATCCTTTGAAG-GGACCCAATTCCGCCAGACAGGATTCTCCTTGTTTCCAGTGTCGATGCCCTCACTCTTTGTATGTAGAGGCACGGACTCGAGGTTCTACATG--TATGTTTTTGCAATCATATA-CTTCCTATGCTAAATGCGAGAATGTGTCCGCGAAGGGGGTAAGAGA	1	0.00340136	y
H23	GATCAATAGCCGAACATCCTTTTGAAGAATAAAGCTAAGGCTCATATTTAAAACGGCCTATCCTTTGAAG-GGACCCAATTCCGCCAGACAGGATTCTCCTTGTTTCCAGTGTCGATGCCCTCACTCTTTGTATGTAGAGGCCCGGACTCGAGGTTCTACATA--TATGTTTTTGCAATCATATA-CTTCCTATGCTAAATGCGAGAATGTGTCCGCGAAGAGGGTAAGAGA	1	0.00340136	y
H24	GATCAATAGCCGAACATCCTTTTGAAGAATAAAGCTAATGCTCATATTTAAAACGGCCTATCCTTTGAAG-GGACCCAATTCCRYTAGACAGGRTTCTCCTTGTTTCCAGTGTCGATGCCCGCACTCTTTGTATGTAGAGGCCCAGACTCGGGGTCCTGCATA--TATGTTTTTGCAATCATATA-CTTCCTATGCTAAATGCGCGRATGTGTCCGCGAAGGGGGTAAGAGA	1	0.00340136		y
H25	GATCAATAGCCGAATATACTTTTGAAGAATAAAGCTAATGCTCATATTTAAAACGGCCTATCCTTTGAAG-GGACCCAATTCCATTAGACAGGGTTCTCCTTGTTTCCAGTGTCGATGCCCGCACTCTTTGTATGTAGAGGCCCAGACTCGGGGTCCTGCATA--TATGTTTTTGCAATCATATA-CTTCCTATGCTAAATGCGCGGATGTGTCCGCGAAGGGGGTAAGCGA	1	0.00340136	y
H26	GATCAATAGCCGAATATCCTTTTGAAGAATAAAGCTAATGCTCATATTTAAAACGGCCTATCCTTTGAAG-GGACCAAATTCCATTAGACAGGGTTCTCCTTGTTTCCAGTGTCGATGCCCGCACTCTTTGTATGTAGAGGCCCAGACTCGGGGTCCTGCATA--TATGTTTTTGCAATCATATA-CTTCCTATGCTAAATGCGCGGATGTGTCCGCGAAGGGGGTAAGCGC	1	0.00340136	y
H27	GATCAATAGCCGAATATCCTTTTGAAGAATAAAGCTAATGCTCATATTTAAAACGGCCTATCCTTTGAAG-GGACCCAATCCCATTAGACAGGGTTCTCCTTGTTTCCAGTGTCGATGCCCGCACTCTTTGTATGTAGAGGCCCAGACTCGGGGTCCTACATA-CTATGTTTTTGCAATCATATA-CTTCCTATGCTAAATGCGCGGATGTGTCCGCGAAGGGGGTAAGAGA	1	0.00340136	y
H28	GATCAATAGCCGAATATCCTTTTGAAGAATAAAGCTAATGCTCATATTTAAAACGGCCTATCCTTTGAAG-GGACCCAATCCCATTAGACAGGGTTCTCCTTGTTTCCAGTGTCGATGCCCGCACTCTTTGTATGTAGAGGCCCAGACTCGGGGTCCTACATA-CTATGTTTTTGCAATCATATA-CTTCCTATGCTAAATGCGCGGATGTGTCCGCGAAGGGGGTAAGAGC	1	0.00340136	y
H29	GATCAATAGCCGAATATCCTTTTGAAGAATAAAGCTAATGCTCATATTTAAAACGGCCTATCCTTTGAAG-GGACCCAATCCCATTAGACAGGGTTCTCCTTGTTTCCAGTGTCGATGCCCGCACTCTTTGTATGTAGAGGCCCAGACTCGGGGTCCTACATA-CTATGTTTTTGCAATCATATA-CTTCCTATGCTAAATGCGCGGATGTGTCCGCGAAGGGGGTAAGCGC	1	0.00340136	y
H30	GATCAATAGCCGAATATCCTTTTGAAGAATAAAGCTAATGCTCATATTTAAAACGGCCTATCCTTTGAAG-GGACCCAATCCCATTAGACAGGGTTCTCCTTGTTTCCAGTGTCGATGCCCGCACTCTTTGTATGTAGAGGCCCAGACTCGGGGTCCTACATA--TATGTTTTTGCAATCATATA-CTTCCTATGCTAAATGCGCGGATGTGTCCGCGAAGGGGGTAAGCGC	1	0.00340136	y
H31	GATCAATAGCCGAATATCCTTTTGAAGAATAAAGCTAATGCTCATATTTAAAACGGCCTATCCTTTGAAG-GGACCCAATCCCATTAGACAGGGTTCTCCTTGTTTCCAGTGTCGATGCCCGCACTCTTTGTATGTAGAGGCCCAGACTCGGGGTCCTRCATA0-TATGTTTTTGCAATCATATA-CTTCCTATGCTAAATGCGCGGATGTGTCCGCGAAGGGGGTAAGAGA	1	0.00340136		y
H32	GATCAATAGCCGAATATCCTTTTGAAGAATAAAGCTAATGCTCATATTTAAAACGGCCTATCCTTTGAAG-GGACCCAATCCCATTAGACAGGGTTCTCCTTGTTTCCAGTGTCGATGCCCGCACTCTTTGTATGTAGAGGCCCAGACTCGGGGTCCTRCATA-CTATGTTTTTGCAATCATATA-CTTCCTATGCTAAATGCGCGGATGTGTCCGCGAAGGGGGTAAGCGA	1	0.00340136		y
H33	GATCAATAGCCGAATATCCTTTTGAAGAATAAAGCTAATGCTCATATTTAAAACGGCCTATCCTTTGAAG-GGACCCAATTCCATTAGACAGAGTTCTCCTTGTTTCCAGTGTCGATGCCCGCACTCTTTGTATGTAGAGGCCCAGACTCGGGGTCCTGCATA--TATGTTTTTGCAATCATATA-CTTCCTATGCTAAATGCGCGGATGTGTCCGCGAAGGGGGTAAGAGC	1	0.00340136	y
H34	GATCAATAGCCGAATATCCTTTTGAAGAATAAAGCTAATGCTCATATTTAAAACGGCCTATCCTTTGAAG-GGACCCAATTCCATTAGACAGGGTTCTCCTTGTTTCCAGTGTCGATGCCCGCACTCCTTGTATGTARAGGCCCAGACTCGGGGTCCTGCATA--TATGTTTTTGCAATCATATA-CTTCCTATGCTAAATGCGCGGATGTGTCCGCGAAGGGGGTAAGAGM	1	0.00340136		y
H35	GATCAATAGCCGAATATCCTTTTGAAGAATAAAGCTAATGCTCATATTTAAAACGGCCTATCCTTTGAAG-GGACCCAATTCCATTAGACAGGGTTCTCCTTGTTTCCAGTGTCGATGCCCGCACTCTTTGTATGTAAAGGCCCAGACTCGGGGTCCTGCATA--TATGTTTTTGCAATCATATA-CTTCCTATGCTAAATGCGCGGATGTGTCCGCGAAGGGGGTAAGCGA	1	0.00340136	y
H36	GATCAATAGCCGAATATCCTTTTGAAGAATAAAGCTAATGCTCATATTTAAAACGGCCTATCCTTTGAAG-GGACCCAATTCCATTAGACAGGGTTCTCCTTGTTTCCAGTGTCGATGCCCGCACTCTTTGTATGTAAAGGCCCAGACTCGGRGTCCTGCATA--TATGTTTTTGCAATCATATA-CTTCCTATGCTAAATGCGCGGATGTGTCCGCGAAGGGGGTAAGCGC	1	0.00340136		y
H37	GATCAATAGCCGAATATCCTTTTGAAGAATAAAGCTAATGCTCATATTTAAAACGGCCTATCCTTTGAAG-GGACCCAATTCCATTAGACAGGGTTCTCCTTGTTTCCAGTGTCGATGCCCGCACTCTTTGTATGTAGAGGCCCAGACTCGGGGTCCTACATA--TATGTTTTTGCAATCATATA-CTTCCTATGCTAAATGCGCGGATGTGTCCGCGAAGGGGGTAAGAGC	1	0.00340136	y
H38	GATCAATAGCCGAATATCCTTTTGAAGAATAAAGCTAATGCTCATATTTAAAACGGCCTATCCTTTGAAG-GGACCCAATTCCATTAGACAGGGTTCTCCTTGTTTCCAGTGTCGATGCCCGCACTCTTTGTATGTAGAGGCCCAGACTCGGGGTCCTACATA--TATGTTTTTGCAATCATATA-CTTCCTATGCTAAATGCGCGGATGTGTCCGCGAAGGGGGTAAGCGC	1	0.00340136	y
H39	GATCAATAGCCGAATATCCTTTTGAAGAATAAAGCTAATGCTCATATTTAAAACGGCCTATCCTTTGAAG-GGACCCAATTCCATTAGACAGGGTTCTCCTTGTTTCCAGTGTCGATGCCCGCACTCTTTGTATGTAGAGGCCCAGACTCGGGGTCCTGCATA--TATGTTTTTGCAATCATATA-CTTCCTATGCTAAATGCGCGGATATGTCCGCGAAGGGGGTAAGAGC	1	0.00340136	y
H40	GATCAATAGCCGAATATCCTTTTGAAGAATAAAGCTAATGCTCATATTTAAAACGGCCTATCCTTTGAAG-GGACCCAATTCCATTAGACAGGGTTCTCCTTGTTTCCAGTGTCGATGCCCGCACTCTTTGTATGTAGAGGCCCAGACTCGGGGTCCTGCATA--TATGTTTTTGCAATCATATA-CTTCCTATGCTAAATGCGCGGATGTGTCCGCGAAGGGGGCAAGCGC	1	0.00340136	y
H41	GATCAATAGCCGAATATCCTTTTGAAGAATAAAGCTAATGCTCATATTTAAAACGGCCTATCCTTTGAAG-GGACCCAATTCCATTAGACAGGGTTCTCCTTGTTTCCAGTGTCGATGCCCGCACTCTTTGTATGTAGAGGCCCAGACTCGGGGTCCTGCATA--TATGTTTTTGCAATCATATA-CTTCCTATGCTAAATGCGCGGATGTGTCCGCGAAKGGGGTAAGCGC	1	0.00340136		y
H42	GATCAATAGCCGAATATCCTTTTGAAGAATAAAGCTAATGCTCATATTTAAAACGGCCTATCCTTTGAAG-GGACCCAATTCCATTAGACAGGGTTCTCCTTGTTTCCAGTGTCGATGCCCGCACTCTTTGTATGTAGAGGCCCAGACTCGGGGTCCTGCATA--TATGTTTTTGCAATTATATA-CTTCCTATGCTAAATGCGCGGATGTGTCCGCGAAGGGGGTAAGAGM	1	0.00340136		y
H43	GATCAATAGCCGAATATCCTTTTGAAGAATAAAGCTAATGCTCATATTTAAAACGGCCTATCCTTTGAAG-GGACCCAATTCCATTAGACAGGGTTCTCCTTGTTTCCAGTGTCGATGCCCGCACTCTTTGTATGTAGAGGCCCAGACTCGGGGTCCTRCATA--TATGTTTTTGCAATCATATA-CTTCCTATGCTAAATGCGCGGATGTGTCCGCGAAGGGGGTAAGAGA	1	0.00340136		y
H44	GATCAATAGCCGAATATCCTTTTGAAGAATAAAGCTAATGCTCATATTTAAAACGGCCTATCCTTTGAAG-GGACCCAATTCCATTAGACAGGGTTCTCCTTGTTTCCAGTGTCGATGCCCGCACTCTTTGTATGTARAGGCCCAGACTCGGGGTCCTGCATA--TATGTTTTTGCAATCATATA-CTTCCTATGCTAAATGCGCGGATGTGTCCGCGAAGGGGGTAAGCGA	1	0.00340136		y
H45	GATCAATAGCCGAATATCCTTTTGAAGAATAAAGCTAATGCTCATATTTAAAACGGCCTATCCTTTGAAG-GGACCCAATTCCATTAGACAGGGTTCTCCTTGTTTCCAGTGTCGATGCCCGCGCTCTTTGTATGTAGAGGCCCAGACTCGGGGTCCTGCATA--TATGTTTTTGCAATCATATA-CTTCCTATGCTAAATGCGCGGATGTGTCCGCGAAGGGGGTAAGAGC	1	0.00340136	y
H46	GATCAATAGCCGAATATCCTTTTGAAGAATAAAGCTAATGCTCATATTTAAAACGGCCTATCCTTTGAAG-GGACCCAATTCCATTAGACAGGGTTCTCCTTGTTTCCAGTGTCGATGCCTGCACTCTTTGTATGTAGAGGCCCAGACTCGGGGTCCTGCATA--TATGTTTTTGCAATCATATA-CTTCCTATGCTAAATGCGCGGATGTGTCCGCGAAGGGGGTAAGAGC	1	0.00340136	y
H47	GATCAATAGCCGAATATCCTTTTGAAGAATAAAGCTAATGCTCATATTTAAAACGGCCTATCCTTTGAAG-GGACCCAATYCCATTAGACAGGGTTCTCCTTGTTTCCAGTGTCGATGCCCGCACTCTTTGTATGTAGAGGCCCAGACTCGGGGTCCTACATA--TATGTTTTTGCAATCATATA-CTTCCTATGCTAAATGCGCGGATGTGTCCGCGAAGGGGGTAAGCGC	1	0.00340136		y
H48	GATCAATAGCCGAATATCCTTTTGAAGAATAAAGCTAATGCTCATATTTAAAACGGCCTATCCTTTGAAG-GGACCCAATYCCATTAGACAGGGTTCTCCTTGTTTCCAGTGTCGATGCCCGCACTCTTTGTATGTAGAGGCCCAGACTCGGGGTCCTRCATA--TATGTTTTTGCAATCATATA-CTTCCTATGCTAAATGCGCGGATGTGTCCGCGAAGGGGGTAAGCGC	1	0.00340136		y
H49	GATCAATAGCCGAATTTCCTTTTGAAGAATAAAGCTAATGCTCATATTTAAAACGGCCTATCCTTTGAAG-GGACCCAATTCCATTAGACAGGGTTCTCCTTGTTTCCAGTGTCGATGCCCGCACTCTTTGTATGTAGAGGCCCAGACTCGGGGTCCTGCATA--TATGTTTTTGCAATCATATA-CTTCCTATGCTAAATGCGCGGATGTGTCCGCGAAGGGGGTAAGAGA	1	0.00340136	y
H50	GATCAATAGCCGAAYATCCTTTTGAAGAATAAAGCTAATGCTCATATTTAAAACGGCCTATCCTTTGAAG-GGACCCAATTCCAYCAGACAGGRTTCTCCTTGTTTCYAGTGTCGATGCCCGCACTCTTTGTATGTAGAGGYCCAGACTCGGGGTCCTRCATA--TATGTTTTTGCAATCATATA-CTTCCTATGCTAAATGCGCGGATGTGTCCGCGAAGGGGGTAAGAGC	1	0.00340136		y
H51	GGTCA-TAGCCAAATATACTTTTGGAGAATAAAGCTAAGACTCATATTCAAAACGGCCTAGCCTTTGGAT-GAGTCCCATC-TATCAAGATGGATTCCTTTTGCGTCCACTGTTAATGCTCGCACTCTTTTCACACTGGAGCCGGACTGCCGGGTCCGACATA--TATGTTTTTGCAATCATATA-GTCTCTCCGCTAGACGCACGGATGTGTCCTGGGGGGAAGTAAAAGA	1	0.00340136	y
H52	GGTCA-TAGCCAAATATCCTT-AGGAGAATCAAGTTAAGACCCATATTCAAAACGGCCTAGCCTTGGGAC-GAGTCCC-GC-TGCCAAACTGGATTCCCCTTGCGTTCACTGTTAATGCCCGCACTCTTTTTACGTTGGGGCCGGACTGCCGGACCTGATGCA--TGTGTTTTTGCAATCATATA-GTCTCTCCGCTAGACGCACGGATTTGTCCTCGGGGGAAGTAAAAGA	1	0.00340136	y
H53	GGTCA-TAGCCAAATATCCTTTAGGAGAATAAAATTAAGACCCATATTCAAA0CGGCCTAGCCTTTGAAC-GAGTCCAATC-TATTAAACTGGATTCCCCTTGCGTTCACTGTTAATGCTCGCACTCTTTTCACGTTGGGGCCGGACTGCCGGGCCTGATGCA--TGTGTTTTTGCAATCATATA-GTCTCTCCGCTAGACGCACGGATTTGTCCTCGGGGGGAGTAAAAGA	1	0.00340136	y
H54	GGTCA-TAGCCAAATATCCTTTTGGAGAATAAAGCTAATGCTCATAT-TAAAACGGCCYAGCCTTTGAAG-GGACCCAATT-CATCAAGATGGATTCCCCTTGCGTCCACTGTTRATGCTCGCACTGTTTTCAGGTTGGGKCCGAGATTTCGGGTCCGATGCA--TATGTTTTTGCAATCCTATA-CTCTCTATGCTAAACGCACGGATGTGTCCTCGGGGGAGGTAAACGC	1	0.00340136		y
H55	GGTCA-TAGCCAAATATCCTTTTGGAGAATCAAATTAAGACTCATATTCAAAACTGCCTAGCCTTTGGAT-GAGTCCAATT-TATTAAAATGGATTCTTCTTGYGTCCACTGTTAATGCTCGCACTCTTTTCACGTTGGAGCCGGACTGCCGGACCTGATGCA-CTATGTTTTTGCAATCATATA-GTCTCTCCGCTAGACGCACGGATGTGTCCTGGGGGGAAGTAAAAGA	1	0.00340136		y
C.cajan_29830
H1	AAAAAAAAAAAAAAAAAAAAAAAAAAAAAAAAAAAAAAAAAAAAAAAAAAAAAAAAAAAAAAAAAAAA	281	0.955782	y		0.307692
H2	GACGACCGATGTTCCCAATGGTTGCTAAAGTGCAGGCATCTTAATGTCACTCTTAGATAACCTGTGGT	2	0.00680272	y
H3	AAAAAAAAAAAAAAAAAAAAAAAAAAAAAAAAAAAAAAAAAAAAAAAAAAAAAAAAAAATAAAAAAAA	1	0.00340136	y
H4	AAAAAAAAAAAAAAAAAAAAANAAAAAAAAAAAAAAAAAAAAAAAAAAAAAAAAAAAAATAAAAAAAA	1	0.00340136	y
H5	AAGNATAAAAAAAAAAAAAAAGNAAANATAAAAAAAANAAAAAAAAAACACTANAAGANTAANAAAAA	1	0.00340136	y
H6	AANAANAAAAAAAAAAAAAANGAAAAAANAAAAAAAAAAAAAAAAAAACANNAAAANAATAAAAAAAA	1	0.00340136	y
H7	ANGAATAAAAAAAAAAAAANAGAAAATATAAAAAANATAAAAAANAAACACTACAAGNTTAAAAAAAN	1	0.00340136	y
H8	CGGAATAAAAAAAANNAAAAAGAAAATATAAAAAATATAAAAAACAAACACTACAARATTAAANAAAC	1	0.00340136		y
H9	CGGANTNNNNNNNNTTNNNAAGANNNTNTNNNAANTNTNNNNNNCNNNCNCTNCNNGATTGNATNNNC	1	0.00340136	y
H10	CGGRATAAAAAAAATTAAAAAGAAAATATAAANNATATAAAAAACAAACACTACAAGATTNAATAAAC	1	0.00340136		y
H11	NAAAAAAAAAAAAAAAAAAAAAAAAAAAAAAAAAAAAAAAAAAAAAAAAAAAAAAAAAANAAAAAAAA	1	0.00340136	y
H12	RAAAAAAAAAAAAAAAAAAAAGAAAAAAAAAAAAAAAAAAAAAAAAAANAAAAAAAAAATAAAAAAAA	1	0.00340136		y
H13	RGGAGTACCAC-AATTGGGAKGACTGTGTAGAAAATTTGTG-GRCSGTCTCTTCTAGATTGTATATTC	1	0.00340136		y
C.cajan_30211				y
H1	GCGAACGCGGTTCCTCCACGCCCACCACACGACGCGATATACCCTAGGCAAAGCATACCTGGCGCTAGAACTGAGATGTGATGATGCCTTAATGATAAGGACCAACGAATG-ACGAGACACATGGGGCTTAATTATATAAATAACCACCCGTGTCAGCACACACTTTGTCTCCCGCCGCCAGTTAT	206	0.70068	y		0.466667
H2	GCGAACGCGGTTCCTCCACGCCCACCACACGACACGATATACCCTAGGCAAAGCATACCTGGCGCTAGAACTGAGATGTGATGATGCCTTAATGATAAGGACCAACGAATG-ACGAGACACATGGGGCTTAATTATATAAATAACCACCCGTGTCAGCACACACTTTGTCTCCCGCCGCCAGTTAT	15	0.0510204	y
H3	GTGAACGCGGTTCCTCCACGCCCACCACACGACGCGATATACCCCAGTCAGAGCGTACCTGGCGCTAGAACTGAAATGTGATGATGCCTTAATGATAAGGACCAACGAATG-ACGAGACACATGGGGCTTAATTATATAAATAACCACCCGTGTCAGCACACACTTTGTCTCCCGCCGCCAGTTAT	6	0.0204082	y
H4	GCGAACGCGGTTCCTCCACGCCCACCACACTACGCGATATACCCTAGTCAGAGCGTACCTGGCGCTAGAACTGAGATGTGATGATGCCTTAATGATAAGGACCAACGAATG-ACGAGACACATGGGGCTTAATTATATAAATAACCACCCGTGTCAGCACACACTTTGTCTCCCGCCGCCAGTTAT	4	0.0136054	y
H5	GCGAACGCGGTTCCTCCACGCCCACCACACGACGCGATATACCCTAGGCAAAGCATACCTGGCGCTAGAACTAAGATGTGATGATGCCTTAATGATAAGGACCAACGAATG-ACGAGACACATGGGGCTTAATTATATAAATAACCACCCGTGTCAGCACACACTTTGTCTCCCGCCGCCAGTTAT	3	0.0102041	y
H6	GCAAACGCGGTTCCTCCACGCCCACCACACGACGCGATATACCCTAGGCAAAGCATACCTGGCGCTAGAACTGAGATGTGATGATGCCTTAATGATAAGGACCAACGAATG-ACGAGACACATGGGGCTTAATTATATAAATAACCACCCGTGTCAGCACACACTTTGTCTCCCGCCGCCAGTTAT	2	0.00680272	y
H7	GCGAACGCGGTTCCTCCACGCCCACCACACGACGCGAT0TACCCTAGGCAAAGCATACCTGGCGCTAGAACTGAGATGTGATGATGCCTTAATGATAAGGACCAACGAATG-ACGAGACACATGGGGCTTAATTATATAAATAACCACCCGTGTCAGCACACACTTTGTCTCCCGCCGCCAGTTAT	2	0.00680272	y
H8	GCGAACGCGGTTCCTCCACGCCCACCACACGACGCGATATACCCTAGGCAAAGCATACCTGGCGCTAGAACTGAGATGT-ATGATGCCTTAATGATAAGGACCAACGAATG-ACGAGACACATGGGGCTTAATTATATAAATAACCACCCGTGTCAGCACACACTTTGTCTCCCGCCGCCAGTTAT	2	0.00680272	y
H9	GCGAACGCGGTTCCTCCACGCCCACCACACGACGCGATATACCCYAGKCARAGCRTACCTGGCGCTAGAACTGARATGTGATGATGCCTTAATGATAAGGACCAACGAATG-ACGAGACACATGGGGCTTAATTATATAAATAACCACCCGTGTCAGCACACACTTTGTCTCCCGCCGCCAGTTAT	2	0.00680272		y
H10	GTGAACGCGGTTCCTCCACGCCCACCACACGACGCGATATACCCCAGKCAGAGCGTACCTGGCGCTAGAACTGAAATGTGATGATGCCTTAATGATAAGGACCAACGAATG-ACGAGACACATGGGGCTTAATTATATAAATAACCACCCGTGTCAGCACACACTTTGTCTCCCGCCGCCAGTTAT	2	0.00680272		y
H11	ACGAACGCGGATCCTCCA-GCCCACYRCGTGACGCGATATGCTATGGTTGGATAGCGCGCAGTGCTGGAACTGAGACTCGATGATGCCTTAATGATAAGGACCAACGAATG-AGGAGACACATGGGGCTCAATTATATAAATAACCACCCGCTTGAGCATGCACTTTGTCTCTTGCCGCCAGTTAT	1	0.00340136		y
H12	GCGAACACTATTYCTCYGCGYMCRCCACACGACACGATATACCCTAGGCAAAGCATACCTGGCGCTAGAGCTGAGATGTGGCACAGTTTTGACGAATATAACCAACCAATGGACAGTAGAAGTGGAGCTTAATTGTATAAATTACAACCCGTGTCAGAACACACCTTGTCTCCTGGCGCCAGTTAC	1	0.00340136		y
H13	GCGAACGAGGTTCCTCCACGCCCACCACACGACGCGATATACCCTAGGCAAAGCATACCTGGCGCTAGAACTGAGATGTGATGATGCCTTAATGATAAGGACCAACGAATG-ACGAGACACATGGGGCTTAATTATATAAATAACCACCCGTGTCAGCACACACTTTGTCTCCCGCCGCCAGTTAT	1	0.00340136	y
H14	GCGAACGCGGTCCTCCCACGCCCACCACACGACACARTATACCCTAGGCAAAGCATACCTGGCGCTAGAACTGRGGTGTGATGATGCCTTAGTAAAAAGGGTGGGTGGGCG-CCGGGGCGCATAGAGATTTTTCACGCAAGTACAAATACRTGACTACACATCATYTSCATACTACTATAGACACT	1	0.00340136		y
H15	GCGAACGCGGTTCCTCCACGCCCACCACACGACACGATATACCCCAGTCAGAGCGTACCTGGCGCTAGAACTGAAATGTGATGATGCCTTAATGATAAGGACCAACGAATG-ACGAGACACATGGGGCTTAATTATATAAATAACCACCCGTGTCAGCACACACTTTGTCTCCCGCCGCCAGTTAT	1	0.00340136	y
H16	GCGAACGCGGTTCCTCCACGCCCACCACACGACACGATATACCCTAGGCAAAGCATACCTGGCGCTAGAACTRAGATGTGATGATGCCTTAATGATAAGGACCAACGAATG-ACGAGACACATGGGGCTTAATTATATAAATAACCACCCGTGTCAGCACACACTTTGTCTCCCGCCGCCAGTTAT	1	0.00340136		y
H17	GCGAACGCGGTTCCTCCACGCCCACCACACGACACGATATACCCTAGGCAAAGCRTACCTGGCGCTAGAACTGARATGTGATGATGCCTTAATGATAAGGACCAACGAATG-ACGAGACACATGGGGCTTAATTATATAAATAACCACCCGTGTCAGCACACACTTTGTCTCCCGCCGCCAGTTAT	1	0.00340136		y
H18	GCGAACGCGGTTCCTCCACGCCCACCACACGACGCGATATACCCCAGKCAGAGCGTACCTGGCGCTAGAACTGAAATGTGATGATGCCTTAATGATAAGGACCAACGAATG-ACGAGACACATGGGGCTTAATTATATAAATAACCACCCGTGTCAGCACACACTTTGTCTCCCGCCGCCAGTTAT	1	0.00340136		y
H19	GCGAACGCGGTTCCTCCACGCCCACCACACGACGCGATATACCCCAGTCAGAGCGTACCTGGCGCTAGAACTGAAATGTGATGATGCCTTAATGATAAGGACCAACGAATG-ACGAGACACATGGGGCTTAATTATATAAATAACCACCCGTGTCAGCACACACTTTGTCTCCCGCCGCCAGTTAT	1	0.00340136	y
H20	GCGAACGCGGTTCCTCCACGCCCACCACACGACGCGATATACCCCAGTCAGAGCGTACCTGGCGCTAGAACTGAAATGTGATGATGCCTTAATGATATGGACCAACGAATG-ACGAGACACATGGGGCTTAATTATATAAATAACCACCCGTGTCAGCACACACTTTGTCTCCCGCCGCCAGTTAT	1	0.00340136	y
H21	GCGAACGCGGTTCCTCCACGCCCACCACACGACGCGATATACCCCAGTCAGAGCGTACCTGGCGCTAGAACTGARATGTGATGATGCCTTAATGATAAGGACCAACGAATG-ACGAGACACATGGGGCTTAATTATATAAATAACCGCCCGTGTCAGCACACACTTTGTCTCCCGCCGCCAGTTAT	1	0.00340136		y
H22	GCGAACGCGGTTCCTCCACGCCCACCACACGACGCGATATACCCTAAGCAAAGCATACCTGGCGCTAGAACTGAGATGTGATGATGCCTTAATGATAAGGACCAACGAATG-ACGAGACACATGGGGCTTAATTATATAAATAACCACCCGTGTCAGCACACACTTTGTCTCCCGCCGCCAGTTAT	1	0.00340136	y
H23	GCGAACGCGGTTCCTCCACGCCCACCACACGACGCGATATACCCTAGGCAAAGCATACCTGACGCTAGAACTGAGATGTGATGATGCCTTAATGATAAGGACCAACGAATG-ACGAGACACATGGGGCTTAATTATATAAATAACCACCCGTGTCAGCACACACTTTGTCTCCCGCCGCCAGTTAT	1	0.00340136	y
H24	GCGAACGCGGTTCCTCCACGCCCACCACACGACGCGATATACCCTAGGCAAAGCATACCTGGCGCCAGAACTGAGATGTGATGATGCCTTAATGATAAGGACCAACGAATG-ACGAGACACATGGGGCTTAATTATATAAATAACCACCCGTGTCAGCACACACTTTGTCTCCCGCCGCCAGTTAT	1	0.00340136	y
H25	GCGAACGCGGTTCCTCCACGCCCACCACACGACGCGATATACCCTAGGCAAAGCATACCTGGCGCTAAAACTGAGATGTGATGATGCCTTAATGATAAGGACCAACGAATG-ACGAGACACATGGGGCTTAATTATATAAATAACCACCCGTGTCAGCACACACTTTGTCTCCCGCCGCCAGTTAT	1	0.00340136	y
H26	GCGAACGCGGTTCCTCCACGCCCACCACACGACGCGATATACCCTAGGCAAAGCATACCTGGCGCTAGAACTGAGATGT0ATGATGCCTTAATGATAAGGACCAACGAATG-ACGAGACACATGGGGCTTAATTATATAAATAACCACCCGTGTCAGCACACACTTTGTCTCCCGCCGCCAGTTAT	1	0.00340136	y
H27	GCGAACGCGGTTCCTCCACGCCCACCACACGACGCGATATACCCTAGGCAAAGCATACCTGGCGCTAGAACTGAGATGTGATGATGCCTTAATGATAAGGACCAACGAATG-ACGAGACACATGGGACTTAATTATATAAATAACCACCCGTGTCAGCACACACTTTGTCTCCCGCCGCCAGTTAT	1	0.00340136	y
H28	GCGAACGCGGTTCCTCCACGCCCACCACACGACGCGATATACCCTAGGCAAAGCATACCTGGCGCTAGAACTGAGATGTGATGATGCCTTAATGATAAGGACCAACGAATG-ACGAGACACATGGGGCTTAATTATATAAATAACCACCCGTGTCAGC-CACACTTTGTCTCCCGCCGCCAGTTAT	1	0.00340136	y
H29	GCGAACGCGGTTCCTCCACGCCCACCACACGACGCGATATACCCTAGKCAAAGCRTACCTGGCGCTAGAACTGARATGTGATGATGCCTTAATGATAAGGACCAACGAATG-ACGAGACACATGGGGCTTAATTATATAAATAACCACCCGTGTCAGCACACACTTTGTCTCCCGCCGCCAGTTAT	1	0.00340136		y
H30	GCGAACGCGGTTCCTCCACGCCCACCACACGACGCGATATACCCTAGKCARAGCRTACCTGGCGCTAGAACTGAGATGTGATGATGCCTTAATGATAAGGACCAACGAATG-ACGAGACACATGGGGCTTAATTATATAAATAACCACCCGTGTCAGCACACACTTTGTCTCCCGCCGCCAGTTAT	1	0.00340136		y
H31	GCGAACGCGGTTCCTCCACGCCCACCACACGACGCGATATACCCTAGTCAAAGCATACCTGGCGCTAGAACTGAGATGTGATGATGCCTTAATGATAAGGACCAACGAATG-ACGAGACACATGGGGCTTAATTATATAAATAACCACCCGTGTCAGCACACACTTTGTCTCCCGCCGCCAGTTAT	1	0.00340136	y
H32	GCGAACGCGGTTCCTCCACGCCCACCACACGACGCGATATACCCTAGTCAGAGCGTACCTGGCGCTAGAACTGAAATGTGATGATGCCTTAATGATAAGGACCAACGAATG-ACGAGACACATGGGGCTTAATTATATAAATAACCACCCGTGTCAGCACACACTTTGTCTCCCGCCGCCAGTTAT	1	0.00340136	y
H33	GCGAACGCGGTTCCTCCACGCCCACCACACGACGCGATATACCCTAGTCARAGCGTACCTGGCGCTAGAACTGAGATGTGATGATGCCTTAATGATAAGGACCAACGAATG-ACGAGACACATGGGGCTTAATTATATAAATAACCACCCGTGTCAGCACACACTTTGTCTCCCGCCGCCAGTTAT	1	0.00340136		y
H34	GCGAACGCGGTTCCTCCACGCCCACCACACGACGCGATATACCCYAGGCAGAGCGTACCTGGCGCTAGAACTGAAATGTGATGATGCCTTAATGATAAGGACCAACGAATG-ACGAGACACATGGGGCTTAATTATATAAATAACCACCCGTGTCAGCACACACTTTGTCTCCCGCCGCCAGTTAT	1	0.00340136		y
H35	GCGAACGCGGTTCCTCCACGCCCACCACACGACGCGATATACCCYAGKCARAGCRTAYCTGGCGCTAGAACTGARATGT0ATGATGCCTTAATGATAAGGACCAACGAATG-ACGAGACACATGGGGCTTAATTATATAAATAACCACCCGTGTCAGCACACACTTTGTCTCCCGCCGCCAGTTAT	1	0.00340136		y
H36	GCGAACGCGGTTCCTCCACGCCCACCACACGACGCGATATACCCYAGTCAGAGCGTACCTGGCGCTAGAACTGAAATGTGATGATGCCTTAATGATAAGGACCAACGAATG-ACGAGACACATGGGGCTTAATTATATAAATAACCACCCGTGTCAGCACACACTTTGTCTCCCGCCGCCAGTTAT	1	0.00340136		y
H37	GCGAACGCGGTTCCTCCACGCCCACCACACGACGCGATATACCCYAGTCARAGCGTATCTGGCGCTAGAACTGAAATGTGATGATGCCTTAATGATAAGGACCAACGAATG-ACGAGACACATGGGGCTTAATTATATAAATAACCACCCGTGTCAGCACACACTTTGTCTCCCGCCGCCAGTTAT	1	0.00340136		y
H38	GCGAACGCGGTTCCTCCACGCCCACCACACGACGCGAT-TACCCTAGGCAAAGCATACCTGGCGCTAGAACTGAGATGTGATGATGCCTTAATGATAAGGACCAACGAATG-ACGAGACACATGGGGCTTAATTATATAAATAACCACCCGTGTCAGCACACACTTTGTCTCCCGCCGCCAGTTAT	1	0.00340136	y
H39	GCGAACGCGGTTCCTCCACGCCCACCACACGACGSGATATACCCTAGGCAAAGCATACCTGGCGCTAGAACTGAGATGTGATGATGCCTTAATGATAAGGACCAACGAATG-ACGAGACACATGGGGCTTAATTATATAAATAACCACCCGTGTCAGCACACACTTTGTCTCCCGCCGCCAGTTAT	1	0.00340136		y
H40	GCGAACGCGGTTCCTCCACGCCCACCACACGACRCGATATACCCTAGGCAAAGCATACCTGGCGCTAGAACTGAGATGTGATGATGCCTTAATGATAAGGACCAACGAATG-ACGAGACACATGGGGCTTAATTATATAAATAACCACCCGTGTCAGCACACACTTTGTCTCCCGCCGCCAGTTAT	1	0.00340136		y
H41	GCGAACGCGGTTCCTCCACGCCCACCACACGATGCGATATACCCTAGGCAAAGCATACCTGGCGCTAGAACTGAGATGTGATGATGCCTTAATGATAAGGACCAACGAATG-ACGAGACACATGGGGCTTAATTATATAAATAACCACCCGTGTCAGCACACACTTTGTCTCCCGCCGCCAGTTAT	1	0.00340136	y
H42	GCGAACGCGGTTCCTCCACGCCCACCACACGGCGCGATATACCCTAGGCAAAGCATACCTGGCGCTAGAACTGAGATGTGATGATGCCTTAATGATAAGGACCAACGAATG-ACGAGACACATGGGGCTTAATTATATAAATAACCACCCGTGTCAGCACACACTTTGTCTCCCGCCGCCAGTTAT	1	0.00340136	y
H43	GCGAACGCGGTTCCTCCACGCCCACCACACTACGCGATATACCCTAGKCAGAGCGTACCTGGCGCTAGAACTGAGATGTGATGATGCCTTAATGATAAGGACCAACGAATG-ACGAGACACATGGGGCTTAATTATATAAATAACCACCCGTGTCAGCACACACTTTGTCTCCCGCCGCCAGTTAT	1	0.00340136		y
H44	GCGAACGCGGTTCCTCCA-GCCCACTGCGTGACGCGATATGTCATGGTCGGATAACGCGCAGTATTGGAACTGAGACTCGATGATGCCTTAATGATAAGGACCAACGAATG-ACGAGACACATGGGGCTCAATTATATAAATAACCACCAGCTTGAGCATGCACTTTGTCTCTTGCCGCCAGTTAT	1	0.00340136	y
H45	GCGAACGCGGTTCCTCCATGCCCACCACACGACGCGATGCACCCTAGGCATAGCATACCTGGCGCTAGAACTGAGATGTAATGATGCCCGAATGATAAGGACCAACGAATTGACGAGACACACGCGGCCTAAGTATATCAAAAACCACCCGTGTCAGCACACACTTCGTCACCCGCCGCCAGTTAT	1	0.00340136	y
H46	GCGAACGCGGWTCCTCCA-GCCCACTRCGTGACRCGATATGCTATGGTTGGATAGCGCGCAGTGCTGGAACTGAGACTCGATGATGCCTTAATGATAAGGACCAACGAATG-AGGAGACACATGGGGCTCAATTATATAAATAACCACCCGYKTGAGCATGCACTTTGTCTCTTGCCGCCAGTTAT	1	0.00340136		y
H47	GCGAACGCTATTCCCMCACACMYRTCACACGACACGATATACCCTAGGCAAAGCATACCTGGCGCTAGAGCTGAGATGTGATGATGCCTTAACGTATATAACCAACCAATGGACAGTAGACGTGGAGCTTAATTGTATAAATTACAACCCGTGTCAGCACACACCTTGTCTCCTGGCGCCAGTTAC	1	0.00340136		y
H48	GCGAGCGCGGTTCCTACACGTCCATCACACGACACGATATACCCTAGGCAAAGCATACCTGGCGCTAGAACTGAGATGTGACGCTGCCTTAACGAATATAACCAACCAATGGACAAGAGACGTGGAGCTTAATTGTATAAATTACAACCCGTGTCAGAACACACCTTGTCTCCTGGCGCCAGTTAC	1	0.00340136	y
H49	GCGGACACTATTCCTACGCGCMYRTCAYACGACACGACATACCCTAGGCAAAGCATACGTGGCGCTAGGGYYGGGATGTGATGCTGCCTTAACGAATATAACCAACCAATGGACAGTAGAAGTGGAGCTTAATTGTATAAATTACAACCCGTGTCAGCACACACCTTGTCTCCTGGCGCCAGTTAC	1	0.00340136		y
H50	GCGGGTACTATTTCCMYGCGTMCACCACACGACACGATATACCCTAGGCAAAGCATACGTGGCGCTAGAACTGAGATGTGATACTTTTTTAACGAATATAACCAACCAATGGACAGTAGAAGTGGAGCTTAATTGTATAAATTACAACCCGTGTCAGAACACACCTTGTCTCCTGGCGCCAGTTAC	1	0.00340136		y
H51	GTGAACGCGGTTCCTCCACGCCCACCACACGACACGATATACCCCAGTCAGAGCGTACCTGGCGCTAGAACTGAAATGTGATGATGCCTTAATGATAAGGACCAACGAATG-ACGAGACACATGGGGCTTAATTATATAAATAACCACCCGTGTCAGCACACACTTTGTCTCCCGCCGCCAGTTAT	1	0.00340136	y
H52	GTGAACGCGGTTCCTCCACGCCCACCACACGACACGATATACCCTAGTCAAAGCATACCTGGCGCTAGAACTGARATGTGATGATGCCTTAATGATAAGGACCAACGAATG-ACGAGACACATGGGGCTTAATTATATAAATAACCACCCGTGTCAGCACACACTTTGTCTCCCGCCGCCAGTTAT	1	0.00340136		y
H53	GTGAACGCGGTTCCTCCACGCCCACCACACGACGCGATATACCCCAGGCAGAGCGTACCTGGCGCTAGAACTGAAATGTGATGATGCCTTAATGATAAGGACCAACGAATG-ACGAGACACATGGGGCTTAATTATATAAATAACCACCCGTGTCAGCACACACTTTGTCTCCCGCCGCCAGTTAT	1	0.00340136	y
H54	GTGAACGCGGTTCCTCCACGCCCACCACACGACGCGATATACCCCAGKCAGAGCRTATCTGGCGCTAGAACTGAAATGTGATGATGCCTTAATGATAAGGACCAACGAATG-ACGAGACACATGGGGCTTAATTATATAAATAACCACCCGTGTCAGCACACACTTTGTCTCCCGCCGCCAGTTAT	1	0.00340136		y
H55	GTGAACGCGGTTCCTCCACGCCCACCACACGACGCGATATACCCCAGTCAAAGCGTACCTGGCGCTAGAACTGAAATGTGATGATGCCTTAATGATAAGGACCAACGAATG-ACGAGACACATGGGGCTTAATTATATAAATAACCACCCGTGTCAGCACACACTTTGTCTCCCGCCGCCAGTTAT	1	0.00340136	y
H56	GTGAACGCGGTTCCTCCACGCCCACCACACGACGCGATATACCCCAGTCAGAGCATACCTGGCGCTAGAACTGAAATGTGATGATGCCTTAATGATAAGGACCAACGAATG-ACGAGACACATGGGGCTTAATTATATAAATAACCACCCGTGTCAGCACACACTTTGTCTCCCGCCGCCAGTTAT	1	0.00340136	y
H57	GTGAACGCGGTTCCTCCACGCCCACCACACGACGCGATATACCCYAGKCAGAGCRTATCTGGCGCTAGAACTGAAATGTGATGATGCCTTAATGATAAGGACCAACGAATG-ACGAGACACATGGGGCTTAATTATATAAATAACCACCCGTGTCAGCACACACTTTGTCTCCCGCCGCCAGTTAT	1	0.00340136		y
H58	GTGAACGCGGTTCCTCCACGCCCACCACACGACGCGATATACCCYAGTCARAGCRTACCTGGCGCTAGAACTGARATGTGATGATGCCTTAATGATAAGGACCAACGAATG-ACGAGACACATGGGGCTTAATTATATAAATAACCACCCGTGTCAGCACACACTTTGTCTCCCGCCGCCAGTTAT	1	0.00340136		y
H59	GYGAACGCGGTTCCTCCACGCCCACCACACGACGCGATATACCCCAGTCAGAGCGTACCTGGCGCTAGAACTGAAATGTGATGATGCCTTAATGATAAGGACCAACGAATG-ACGAGACACATGGGGCTTAATTATATAAATAACCACCCGTGTCAGCACACACTTTGTCTCCCGCCGCCAGTTAT	1	0.00340136		y
H60	NNNAACGCGGTTCCTCCATGCCCACCACACGACGCGATGCACCCTAGGCATAGCATACCTGGCGCTANAACTGAGATGTAATGATGCCCGAATGATAAGGACCAACGAATTGACGAGACACACGCGGCCTAAGTATATCAAAAACCACCCGTGTCAGCACACACTTCGTCACCCGCCGCCAGTTAT	1	0.00340136	y
C.cajan_33874
H1	GAAGCCAAAAGCTAGCTATCCAATAGGACAAGAGCGTACACCCAGGCCCCGCCGGGTGT	281	0.955782	y		0.181818
H2	GAAGCCAAAAGCTAGCTATCCAATAAGACAAGAGCGTCCACCCAGGCCCCGCCACGTGT	3	0.0102041	y
H3	GAAGCCAAAGGCTAGCTATCCAATAGGACAAGAGCGTACAACCAGGCCCCGCCGGGTGT	2	0.00680272	y
H4	CGACTTCTTAAGTATGTRKYCRRCAGTGCAGRRAAGCCTGCGCAGGCCGGGCGGGGACT	1	0.00340136		y
H5	GAAGCCAAAAGCTAGCTATCCAATAGGACAAGAGCGTACACCCAGGCCCCGCCRSGTGT	1	0.00340136		y
H6	GAAGCCAAAAGCTAGCTATCCAATAGGACAAGAGCGTACACCTAGGCCCCGCCGGGTGT	1	0.00340136	y
H7	GACGCCATTAGCCGGCTATCCAATCGTGCAAGAGAGTACACCCAACGGCCGACAGGTGC	1	0.00340136	y
H8	GACGCCATTAGCTAGCTATTAAATAGTGAAAGAGAATACA-CCAGCGGCCAACGGGTGC	1	0.00340136	y
H9	GACGCCATTAGCTAGCTATTAAATAGTGAAAGAGAATACACCCAGCGGCCGACGGGTGC	1	0.00340136	y
H10	GACGCCATTAGCTAGCTATTAAATAGTGAAAGAGAATACACCCAGCGGCCGCCGGATGC	1	0.00340136	y
H11	GACGCCATTAGCTAGCTATTAAATAGTGAAAGAGCGTACACCCAGCGGCCGCCGGATGC	1	0.00340136	y
C.cajan_39705
H1	TTACTCCATCAGCTAAGCTCTAGGAAGGCTATTAACGTTCACTGTCAGGATCTGTCGGATAACCATACGTA	278	0.945578	y		0.2
H2	TTACTCCATCAGCTAAGCTCTAGGGAGGCTATTAACGTTCACTGTCAGGATCTGTCGGATAACCATACGTA	3	0.0102041	y
H3	ATACTCAACTAAATAAACTCTACAGAGGCCATTAACACTCGCCATTGGGATCTGTGGAACGATGAGAGGTA	1	0.00340136	y
H4	TCGTCTACCTAACAGTGTATAACGGGAATTTCGAATACCCATCGTCAGAGCCCATCAGATAGCCGTACATG	1	0.00340136	y
H5	TTACTCAACTAAATAAACTCTACAGAGGCCATTAACACTCGCCATTGGGATCTGTGGAACGATGAGACGTA	1	0.00340136	y
H6	TTACTCAACTAAATAAACTCTACAGAGGCCATTAACATTCGCCATTGGGATCTGTGGGACGATGATACGTA	1	0.00340136	y
H7	TTACTCAACTTAATAAACTCTACAGAGGCCATTTTCACTCGCCATTAGGATCTGTGGAACGATGAGACGTA	1	0.00340136	y
H8	TTACTCAACTWAATAAACTCTACAGAGGCCATTAACACTCGCCATTRGGATCTGTGGAACGATGATACGTA	1	0.00340136		y
H9	TTACTCCATCAGCTAAGCTCTAGGAAGGCTATTAACGTTCACTGTCAGGATCTGTCGGATAACCATACGCA	1	0.00340136	y
H10	TTACTCCATCAGCTAAGCTCTAGGAAGGCTATTAACGTTCACTGTCAGGATGTGTCGGATAACCATACGTA	1	0.00340136	y
H11	TTACTCCATCAGCTAAGCTCTAGGAAGGCTATTAACGTTCACTGTCATGATCTGTCGGATAACCATACGTA	1	0.00340136	y
H12	TTACTCCATCAGCTAAGCTCTAGGAAGGCTATTAACGTTCACTGYCAGGATCTGGCGGATAACCATACGTA	1	0.00340136		y
H13	TTACTCCATCAGCTAAGCTCTAGGRAGGCTATTAACGTTCACTGTCAGGATCTGTCGGATAACCATACGTA	1	0.00340136		y
H14	TTACTCCATCAGCTAAGCTCTTGGAAGGCTATTAACGTTCACTGTCAGGATCTGTCGGATAACCATGCGTA	1	0.00340136	y
H15	TTACTCCATCAGCTAAGCTCTTGGAAGGCTATTAACGTTCACTGTCAGGATCTGTCGGATNNCCANGCGTA	1	0.00340136	y
C.cajan_46779
H1	TACGATAATCCGGCTCAGAGGTAATTATTAAATATGTGGTCTTTTTTCAAAATTAAAACGAATTTCGTGTACGTACGGTG	276	0.938776	y		0.125
H2	TACGATAATCCGGCTCAGAGGTAATTATCAAATATGAGGTCTATTGTCTAAATTAAAACGAATTTCGTGTACGTACGGAG	2	0.00680272	y
H3	TACGATAATCCGGCTCAGAGGTAATTATTAAATATGTGGTCTTTTTTCAAAATTAAAACGAATTCCGTGTACGTACGGTG	2	0.00680272	y
H4	TACGATAATCCGGCTCAGAGGTAATTATTAAATATGTGGTCTTTTTTCAAAATTAAAACGAATTCCGTGTACGTACTGTG	2	0.00680272	y
H5	GATAATAATTGGGCCTAGAGGCAATTATTATGTGTGTGGTCGTTTTTC-ATATTCCAACGAATCCCGTCTGCGTACGGTC	1	0.00340136	y
H6	GATAATAGTTGAGCTCAGAGGCAATTATTATGTATGTAGTCGTTTTTCAATATTCCAACGAATCTCGTCTGCGTACGGTC	1	0.00340136	y
H7	GATAATAGTTGAGCTCAGCGGCAATTATTATGTGTGTAGTCGTTTTTCAACATTCCAACGAATCCTGTCTGCGTACGGTC	1	0.00340136	y
H8	GATAATAGTTGGGCCCAGAAGCAATTATTATGTGTGTGTTCGTTTTCC-ATATTCCCACGAATCCTGTCTGCGTACGGTC	1	0.00340136	y
H9	GATAATAGTTGGGCCCAGAGGCAATTATTAAGTGTGTGGTCGTTTTTC-ATATTCCATCGAATCCCGACTGCGTACGGTC	1	0.00340136	y
H10	GCCGTAGACTCGTTTCCAAGACGTGATTTATACACGTGGAAGTTTTTTACAAAGACAACAGGCTCCATGCGGTTGTGATA	1	0.00340136	y
H11	TACGATAATCCGGCTCAGAGGCAATTATTAAATATKTGGTCTTTTTTCACAGTTAAAACGAATTCCGTGTACGTACGGTG	1	0.00340136		y
H12	TACGATAATCCGGCTCAGAGGTAATTATTAAATATGTGGTCTTTTTTCAAAATTAAAACGAATTTCCTGTACGTACGGTG	1	0.00340136	y
H13	TACGATAATCCGGCTCAGAGGTAATTATTAAATATGTGGTCTTTTTTCAAAATTAAAACGAATTTCGTGTACGCACGGTG	1	0.00340136	y
H14	TACGATAATCCGGCTCAGAGGTAATTATTAAATATGTGGTCTTTTTTCAAAATTAAAACGAATTTCSTGTACGTACGGTG	1	0.00340136		y
H15	TACGATAATCCGGCTCAGAGGTAATTATTAAATATGTGGTCTTTTTTCAAAATTAAAAGGAATTTCGTGTACGTACGGTG	1	0.00340136	y
H16	TACGATAATCCGGCTCAGAGGTAATTATTTAATATGTGGTCTTTTTTCAAAATTAAAACGAATTTCGTGTACGTACGGTG	1	0.00340136	y
