# Supplementary material for: Superior haplotypes for haplotype‐based breeding for drought tolerance in pigeonpea (Cajanus cajan L.)
Source: Plant Biotechnol J. 2020 Jun 22;18(12):2482–90. doi: 10.1111/pbi.13422 (PMC7680530; doi:10.1111/pbi.13422)
Supplement: Supplementary file 1 — Table S2. Haplotype frequency of 10 drought‐responsive genes. Table S3. Number of unique haplotypes, distribution and frequency range of 10 selected genes in 292 pigeonpea reference set. Table S4. Details of 137 Cajanus spp. accessions utilized for Haplo‐pheno analysis. [file PBI-18-2482-s001.zip › pbi13422-sup-0002-TableS3.xlsx]

## Sheet: Sheet1
Table S3. Haplotypes distribution and frequency range of 10 selected genes in 292 pigeonpea reference set.
H	Grey color haplotype represent their prescence in wild relative and their movement in landraces and breeding lines
H	Orange color haplotype represent their prescence in landraces and their movement in breeding lines
H	Green color haplotype represent their prescence in breeding lines
Genes	Number of Variants (SNPs/Indels)	Total number of haplotypes	Haplotype frequency range	Breeding materials		Landraces		Wild species						Superior haplotype/ Trait	Superior haplotype sequence	Potential genotype source for trait improvement
				Haplotype	Frequency	Haplotype	Frequency	Haplotype	Frequency	Haplotype	Frequency	Haplotype	Frequency
								C. cajanifolius		C. platycarpus		C. scarabaeoides
C.cajan_26230	232	55	0.34- 31.29 %	H1	0.140411	H1	0.174658	H50	0.00340136	H18	0.00340136	H51	0.00340136	H5/ RWC	GATCAATAGCCGAATATCCTTTTGAAGAATAAAGCTAATGCTCATATTTAAAACGGCCTATCCTTTGAAG-GGACCCAATTCCATTAGACAGGGTTCTCCTTGTTTCCAGTGTCGATGCCCGCACTCTTTGTATGTAAAGGCCCAGACTCGGGGTCCTGCATA--TATGTTTTTGCAATCATATA-CTTCCTATGCTAAATGCGCGGATGTGTCCGCGAAGGGGGTAAGAGC	ICP 1273, ICP 12410, ICP 13191, ICP 14971, ICP 2698, ICP 4167, ICP 6992, ICP 7420, ICP 8012, ICP 7314
				H3	0.0650685	H2	0.234694					H52	0.00340136	H11/ FW, DW	GATCAATAGCCGAACATCCTTTTGAAGAATAAAGCTAAGGCTCATATTTAAAACGGCCTATCCTTTGAAG-AGACCCAATTCCGCCAGACAGGATTCTCCTTGTTTCCAGTGTCGATGCCCTCACTCTTTGTATGTAGAGGCACGGACTCGAGGTTCTACATG--TATGTTTTTGCAATCATATA-CTTCCTATGCTAAATGCGAGAATGTGTCCGCGAAGGGGGTAAGCGA	ICP 12765, ICP 14163
				H4	0.0136986	H3	0.0445205					H53	0.00340136
				H9	0.00684932	H4	0.0273973					H54	0.00340136
				H11	0.00680272	H5	0.0340136					H55	0.00340136
				H14	0.00680272	H6	0.0340136
				H16	0.00680272	H7	0.0170068
				H17	0.00680272	H8	0.0136054
				H21	0.00340136	H9	0.00684932
				H23	0.00340136	H10	0.0102041
				H24	0.00340136	H12	0.00680272
				H25	0.00340136	H13	0.00680272
				H26	0.00340136	H15	0.00680272
				H27	0.00340136	H16	0.00680272
				H28	0.00340136	H17	0.00680272
				H30	0.00340136	H18	0.00340136
				H32	0.00340136	H19	0.00340136
				H33	0.00340136	H20	0.00340136
				H35	0.00340136	H22	0.00340136
				H36	0.00340136	H23	0.00340136
				H37	0.00340136	H24	0.00340136
				H38	0.00340136	H26	0.00340136
				H41	0.00340136	H29	0.00340136
				H48	0.00340136	H31	0.00340136
						H32	0.00340136
						H33	0.00340136
						H34	0.00340136
						H35	0.00340136
						H36	0.00340136
						H39	0.00340136
						H40	0.00340136
						H41	0.00340136
						H42	0.00340136
						H43	0.00340136
						H44	0.00340136
						H45	0.00340136
						H46	0.00340136
						H47	0.00340136
						H49	0.00340136
C.cajan_39705	71	15	0.34- 94.56 %	H1	0.363014	H1	0.496575	H12	0.00340136	H4	0.00340136	H3	0.00340136	NA
				H8	0.00340136	H2	0.010274					H5	0.00340136
				H14	0.00340136	H7	0.00340136					H6	0.00340136
				H15	0.00340136	H8	0.00340136					H7	0.00340136
						H9	0.00340136					H8	0.00340136
						H10	0.00340136
						H11	0.00340136
						H12	0.00340136
						H13	0.00340136
C.cajan_09181	132	44	0.34- 52.04 %	H2	0.0958904	H1	0.520408	H40	0.00340136	H44	0.00340136	H16	0.00340136	NA
				H3	0.0445205	H2	0.0958904					H17	0.00340136
				H5	0.00684932	H3	0.0479452					H18	0.00340136
				H7	0.0102041	H4	0.0136986					H19	0.00340136
				H9	0.00680272	H5	0.00342466					H20	0.00340136
				H13	0.00680272	H6	0.010274
				H14	0.00680272	H7	0.0102041
				H15	0.00680272	H8	0.00680272
				H16	0.00340136	H10	0.00680272
				H18	0.00340136	H11	0.00680272
				H20	0.00340136	H12	0.00680272
				H21	0.00340136	H13	0.00680272
				H24	0.00340136	H14	0.00680272
				H25	0.00340136	H17	0.00340136
				H27	0.00340136	H19	0.00340136
				H28	0.00340136	H22	0.00340136
				H30	0.00340136	H23	0.00340136
				H33	0.00340136	H24	0.00340136
				H36	0.00340136	H25	0.00340136
				H38	0.00340136	H26	0.00340136
				H41	0.00340136	H27	0.00340136
				H42	0.00340136	H28	0.00340136
						H29	0.00340136
						H31	0.00340136
						H32	0.00340136
						H34	0.00340136
						H35	0.00340136
						H37	0.00340136
						H38	0.00340136
						H39	0.00340136
C.cajan_30211	186	60	0.34- 70.07 %	H1	0.273973	H1	0.414384	H1	0.00340136	H14	0.00340136	H12	0.00340136	H6/ PW, FW, TW, RWC		ICP 10683, ICP 7896
				H2	0.0308219	H2	0.0205479					H47	0.00340136
				H3	0.00684932	H3	0.0136986					H48	0.00340136		GCAAACGCGGTTCCTCCACGCCCACCACACGACGCGATATACCCTAGGCAAAGCATACCTGGCGCTAGAACTGAGATGTGATGATGCCTTAATGATAAGGACCAACGAATG-ACGAGACACATGGGGCTTAATTATATAAATAACCACCCGTGTCAGCACACACTTTGTCTCCCGCCGCCAGTTAT
				H7	0.00680272	H4	0.0136054					H49	0.00340136
				H8	0.00680272	H5	0.010274					H50	0.00340136
				H10	0.00680272	H6	0.00680272
				H11	0.00340136	H7	0.00680272
				H13	0.00340136	H8	0.00684932
				H15	0.00340136	H9	0.00680272
				H16	0.00340136	H10	0.00680272
				H22	0.00340136	H11	0.00340136
				H23	0.00340136	H12	0.00340136
				H28	0.00340136	H13	0.00340136
				H31	0.00340136	H14	0.00340136
				H33	0.00340136	H15	0.00340136
				H35	0.00340136	H17	0.00340136
				H36	0.00340136	H18	0.00340136
				H38	0.00340136	H19	0.00340136
				H39	0.00340136	H20	0.00340136
				H41	0.00340136	H21	0.00340136
				H42	0.00340136	H23	0.00340136
				H45	0.00340136	H24	0.00340136
				H49	0.00340136	H25	0.00340136
				H51	0.00340136	H26	0.00340136
				H55	0.00340136	H27	0.00340136
				H59	0.00340136	H29	0.00340136
				H56	0.00340136	H30	0.00340136
				H60	0.00340136	H31	0.00340136
						H32	0.00340136
						H34	0.00340136
						H37	0.00340136
						H40	0.00340136
						H41	0.00340136
						H44	0.00340136
						H46	0.00340136
						H50	0.00340136
						H52	0.00340136
						H53	0.00340136
						H54	0.00340136
						H56	0.00340136
						H57	0.00340136
						H58	0.00340136
C.cajan_46779	80	16	0.34- 93.88 %	H1	0.366438	H1	0.493151	H11	0.00340136	H10	0.00340136	H5	0.00340136	NA
				H2	0.00684932	H3	0.00684932					H6
				H13	0.00340136	H4	0.00684932					H7
				H14	0.00340136	H9	0.00340136					H8
						H13	0.00340136					H9
						H16	0.00340136
						H10	0.00340136
						H15	0.00340136
						H11	0.00340136
						H12	0.00340136
C.cajan_08737	47	15	0.34- 48.30 %	H1	0.202055	H1	0.277397	H4	0.047619	H7	0.00340136	H6	0.00680272
				H2	0.109929	H2	0.202128					H8	0.00340136
				H5	0.0035461	H5	0.0070922					H10	0.00340136
				H6	0.00680272	H3	0.122449					H14	0.00340136	NA
				H7	0.00340136	H6	0.00680272
				H8	0.00340136	H7	0.00340136
				H9	0.00340136	H9	0.00340136
				H10	0.00340136	H10	0.00340136
				H11	0.00340136	H12	0.00340136
				H12	0.00340136
				H13	0.00340136
				H15	0.00340136
C.cajan_13768	23	9	0.34- 76.87 %	H1	0.308219	H1	0.452055	H1	0.00342466	H9	0.00340136	H4	0.00340136	NA
				H2	0.0856164	H2	0.0924658					H5	0.00340136
				H3	0.00684932	H3	0.0239726					H6	0.00340136
				H4	0.00340136	H4	0.00340136					H7	0.00340136
				H5	0.00340136	H5	0.00340136					H8	0.00340136
				H6	0.00340136	H6	0.00340136
C.cajan_23080	27	8	0.34- 95.24 %	H1	0.35274	H1	0.496575	H1	0.00342466	H6	0.00340136	H3	0.0102041	H2/ PW, FW, TW	TCGGAGATCGACGTGTGTCTTTTGGCG	ICP 10447, ICP 1156, ICP 1273, ICP 9236
				H2	0.00342466	H2	0.010274					H5	0.00680272
				H4	0.00680272	H3	0.0102041
				H5	0.00680272	H4	0.00680272
				H6	0.00340136	H6	0.00340136
				H8	0.00340136	H7	0.00342466
C.cajan_29830	68	13	0.34- 95.58 %	H1	0.35274	H1	0.476027	H1	0.00340136	H1	0.00340136	H1	0.00340136	NA
				H2	0.00680272	H3	0.00340136
				H7	0.00340136	H4	0.00340136
						H5	0.00340136
						H6	0.00340136
						H8	0.00340136
						H9	0.00340136
						H10	0.00340136
						H11	0.00340136
						H12	0.00340136
						H13	0.00340136
C.cajan_33874	59	11	0.34- 95.58 %	H1	0.363014	H1	0.496575	H5	0.00340136	H4	0.00340136	H7	0.00340136	NA
				H3	0.00680272	H2	0.0102041					H8	0.00340136
						H3	0.00680272					H9	0.00340136
						H5	0.00340136					H10	0.00340136
						H6	0.00340136					H11	0.00340136
