# Supplementary material for: Superior haplotypes for haplotype‐based breeding for drought tolerance in pigeonpea (Cajanus cajan L.)
Source: Plant Biotechnol J. 2020 Jun 22;18(12):2482–90. doi: 10.1111/pbi.13422 (PMC7680530; doi:10.1111/pbi.13422)
Supplement: Supplementary file 1 — Table S2. Haplotype frequency of 10 drought‐responsive genes. Table S3. Number of unique haplotypes, distribution and frequency range of 10 selected genes in 292 pigeonpea reference set. Table S4. Details of 137 Cajanus spp. accessions utilized for Haplo‐pheno analysis. [file PBI-18-2482-s001.zip › pbi13422-sup-0003-TableS4.xlsx]

## Sheet: Sheet1
Table S4. Details about 137 Cajanus accessions utilized for Haplo-Pheno analysis
Entry	Biological status	Biological name	Region	Geographic origin (country)	State
ICP 7188	Breeding line	Cajanus cajan (L.) Millsp.	South Asia	India	New Delhi
ICP 7260	Breeding line	Cajanus cajan (L.) Millsp.	South Asia	India
ICP 7223	Breeding line	Cajanus cajan (L.) Millsp.	South Asia	India	Maharashtra
ICP 7130	Breeding line	Cajanus cajan (L.) Millsp.	South Asia	Sri Lanka
ICP 4725	Breeding line	Cajanus cajan (L.) Millsp.	South Asia	India	Madhya Pradesh
ICP 11543	Breeding line	Cajanus cajan (L.) Millsp.	South Asia	India	Andhra Pradesh
ICP 2405	Breeding line	Cajanus cajan (L.) Millsp.	South Asia	India	Andhra Pradesh
ICP 11690	Breeding line	Cajanus cajan (L.) Millsp.	South Asia	India	Andhra Pradesh
ICP 11627	Breeding line	Cajanus cajan (L.) Millsp.	South Asia	India	Andhra Pradesh
ICP 1535	Breeding line	Cajanus cajan (L.) Millsp.	South Asia	India	Uttar Pradesh
ICP 1071	Breeding line	Cajanus cajan (L.) Millsp.	South Asia	India	Maharashtra
ICP 11737	Breeding line	Cajanus cajan (L.) Millsp.	South Asia	India	Andhra Pradesh
ICP 1126	Breeding line	Cajanus cajan (L.) Millsp.	South Asia	India	Maharashtra
ICP 348	Breeding line	Cajanus cajan (L.) Millsp.	South Asia	India	Maharashtra
ICP 11015	Breeding line	Cajanus cajan (L.) Millsp.	South Asia	India	Andhra Pradesh
ICP 10922	Breeding line	Cajanus cajan (L.) Millsp.	Oceania-Pacific	Australia
ICP 14819	Breeding line	Cajanus cajan (L.) Millsp.	South Asia	India	Andhra Pradesh
ICP 11238	Breeding line	Cajanus cajan (L.) Millsp.	South Asia	India	Andhra Pradesh
ICP 10683	Breeding line	Cajanus cajan (L.) Millsp.	South Asia	India
ICP 11059	Breeding line	Cajanus cajan (L.) Millsp.	South Asia	India	Andhra Pradesh
ICP 10654	Breeding line	Cajanus cajan (L.) Millsp.	South Asia	India	West Bengal
ICP 9750	Breeding line	Cajanus cajan (L.) Millsp.	South Asia	India	New Delhi
ICP 14303	Breeding line	Cajanus cajan (L.) Millsp.	Oceania-Pacific	Australia
ICP 8863	Breeding line	Cajanus cajan (L.) Millsp.	South Asia	India	Andhra Pradesh
ICP 9691	Breeding line	Cajanus cajan (L.) Millsp.	South Asia	India	Bihar
ICP 14444	Breeding line	Cajanus cajan (L.) Millsp.	South Asia	India	Andhra Pradesh
ICP 9671	Breeding line	Cajanus cajan (L.) Millsp.	South Asia	India
ICP 9236	Breeding line	Cajanus cajan (L.) Millsp.	South Asia	India	Tamil Nadu
ICP 10276	Breeding line	Cajanus cajan (L.) Millsp.	Southwest Asia	Pakistan
ICP 12680	Breeding line	Cajanus cajan (L.) Millsp.	South Asia	India	Assam
ICP 14147	Breeding line	Cajanus cajan (L.) Millsp.	South America	Brazil
ICP 13195	Breeding line	Cajanus cajan (L.) Millsp.	Oceania-Pacific	Australia
ICP 14294	Breeding line	Cajanus cajan (L.) Millsp.	Europe	Italy
ICP 13633	Breeding line	Cajanus cajan (L.) Millsp.	Sub Saharian Africa	Nigeria
ICP 13577	Breeding line	Cajanus cajan (L.) Millsp.	East Asia	China
ICP 15159	Breeding line	Cajanus cajan (L.) Millsp.	South Asia	India	Andhra Pradesh
ICP 14944	Breeding line	Cajanus cajan (L.) Millsp.	South Asia	India	Andhra Pradesh
ICP 15161	Breeding line	Cajanus cajan (L.) Millsp.	South Asia	India	Andhra Pradesh
ICP 16235	Breeding line	Cajanus cajan (L.) Millsp.	South Asia	India	Andhra Pradesh
ICP 14853	Breeding line	Cajanus cajan (L.) Millsp.	South Asia	India	Andhra Pradesh
ICP 14840	Breeding line	Cajanus cajan (L.) Millsp.	South Asia	India	Andhra Pradesh
ICP 14946	Breeding line	Cajanus cajan (L.) Millsp.	South Asia	India	Andhra Pradesh
ICP 14722	Breeding line	Cajanus cajan (L.) Millsp.	South Asia	India	Andhra Pradesh
ICP 9238	Breeding line	Cajanus cajan (L.) Millsp.	South Asia	India	West Bengal
ICP 16264	Breeding line	Cajanus cajan (L.) Millsp.	South Asia	India	Andhra Pradesh
ICP 11148	Breeding line	Cajanus cajan (L.) Millsp.	South Asia	India	Andhra Pradesh
ICP 14832	Breeding line	Cajanus cajan (L.) Millsp.	South Asia	India	Andhra Pradesh
ICP 6128	Breeding line	Cajanus cajan (L.) Millsp.	South Asia	Bangladesh
ICP 8860	Breeding line	Cajanus cajan (L.) Millsp.	South Asia	India	Andhra Pradesh
ICP 4903	Landrace	Cajanus cajan (L.) Millsp.	South Asia	India	Uttar Pradesh
ICP 7366	Landrace	Cajanus cajan (L.) Millsp.	South Asia	India	Madhya Pradesh
ICP 7028	Landrace	Cajanus cajan (L.) Millsp.	South Asia	India	Madhya Pradesh
ICP 8012	Landrace	Cajanus cajan (L.) Millsp.	South Asia	India	Odisha
ICP 7420	Landrace	Cajanus cajan (L.) Millsp.	South Asia	India	Madhya Pradesh
ICP 7866	Landrace	Cajanus cajan (L.) Millsp.	South Asia	India	Karnataka
ICP 7076	Landrace	Cajanus cajan (L.) Millsp.	South Asia	India	Madhya Pradesh
ICP 7532	Landrace	Cajanus cajan (L.) Millsp.	South Asia	India	Madhya Pradesh
ICP 6990	Landrace	Cajanus cajan (L.) Millsp.	South Asia	India	Odisha
ICP 6869	Landrace	Cajanus cajan (L.) Millsp.	South Asia	India	Uttar Pradesh
ICP 6439	Landrace	Cajanus cajan (L.) Millsp.	South Asia	India	Odisha
ICP 7507	Landrace	Cajanus cajan (L.) Millsp.	South Asia	India	Madhya Pradesh
ICP 6049	Landrace	Cajanus cajan (L.) Millsp.	South Asia	India	Uttar Pradesh
ICP 7896	Landrace	Cajanus cajan (L.) Millsp.	South Asia	India	Karnataka
ICP 6992	Landrace	Cajanus cajan (L.) Millsp.	South Asia	India	Madhya Pradesh
ICP 7436	Landrace	Cajanus cajan (L.) Millsp.	South Asia	India	Madhya Pradesh
ICP 3451	Landrace	Cajanus cajan (L.) Millsp.	South Asia	India	Bihar
ICP 3046	Landrace	Cajanus cajan (L.) Millsp.	South Asia	India	Andhra Pradesh
ICP 655	Landrace	Cajanus cajan (L.) Millsp.	South Asia	India	Bihar
ICP 4317	Landrace	Cajanus cajan (L.) Millsp.	South Asia	India	Uttar Pradesh
ICP 2746	Landrace	Cajanus cajan (L.) Millsp.	South Asia	India	Bihar
ICP 1117	Landrace	Cajanus cajan (L.) Millsp.	South Asia	India	Bihar
ICP 3576	Landrace	Cajanus cajan (L.) Millsp.	South Asia	India	Andhra Pradesh
ICP 4307	Landrace	Cajanus cajan (L.) Millsp.	South Asia	India	Andhra Pradesh
ICP 3049	Landrace	Cajanus cajan (L.) Millsp.	South Asia	India	Andhra Pradesh
ICP 1279	Landrace	Cajanus cajan (L.) Millsp.	South Asia	India	Uttar Pradesh
ICP 10559	Landrace	Cajanus cajan (L.) Millsp.	South Asia	India	Uttar Pradesh
ICP 10963	Landrace	Cajanus cajan (L.) Millsp.	South Asia	India	Haryana
ICP 10531	Landrace	Cajanus cajan (L.) Millsp.	South Asia	India	Uttar Pradesh
ICP 10447	Landrace	Cajanus cajan (L.) Millsp.	South Asia	India	Andhra Pradesh
ICP 10508	Landrace	Cajanus cajan (L.) Millsp.	South Asia	India	Uttar Pradesh
ICP 10241	Landrace	Cajanus cajan (L.) Millsp.	South Asia	India	Bihar
ICP 10889	Landrace	Cajanus cajan (L.) Millsp.	South Asia	Indonesia
ICP 10613	Landrace	Cajanus cajan (L.) Millsp.	South Asia	India	Uttar Pradesh
ICP 10880	Landrace	Cajanus cajan (L.) Millsp.	South Asia	Philippines
ICP 10397	Landrace	Cajanus cajan (L.) Millsp.	South Asia	India	Andhra Pradesh
ICP 10503	Landrace	Cajanus cajan (L.) Millsp.	South Asia	India	Maharashtra
ICP 11338	Landrace	Cajanus cajan (L.) Millsp.	South Asia	Nepal	Bagmati
ICP 9520	Landrace	Cajanus cajan (L.) Millsp.	South Asia	India	Maharashtra
ICP 9049	Landrace	Cajanus cajan (L.) Millsp.	South Asia	India	Assam
ICP 14389	Landrace	Cajanus cajan (L.) Millsp.	Sub Saharian Africa	Central African Republic
ICP 10228	Landrace	Cajanus cajan (L.) Millsp.	South Asia	India	Bihar
ICP 10094	Landrace	Cajanus cajan (L.) Millsp.	South Asia	India	Uttar Pradesh
ICP 10240	Landrace	Cajanus cajan (L.) Millsp.	South Asia	India	Bihar
ICP 14604	Landrace	Cajanus cajan (L.) Millsp.	South Asia	India	Madhya Pradesh
ICP 8793	Landrace	Cajanus cajan (L.) Millsp.	South Asia	India	Rajasthan
ICP 14524	Landrace	Cajanus cajan (L.) Millsp.	South Asia	India	Bihar
ICP 8194	Landrace	Cajanus cajan (L.) Millsp.	Sub Saharian Africa	Senegal
ICP 9414	Landrace	Cajanus cajan (L.) Millsp.	South Asia	India	Andhra Pradesh
ICP 7	Landrace	Cajanus cajan (L.) Millsp.	South Asia	India	Andhra Pradesh
ICP 13662	Landrace	Cajanus cajan (L.) Millsp.	South Asia	India	Tamil Nadu
ICP 14094	Landrace	Cajanus cajan (L.) Millsp.	South America	Venezuela
ICP 13579	Landrace	Cajanus cajan (L.) Millsp.	South Asia	Philippines	Benguet
ICP 12410	Landrace	Cajanus cajan (L.) Millsp.	South Asia	India	Andhra Pradesh
ICP 14163	Landrace	Cajanus cajan (L.) Millsp.	South Asia	Indonesia
ICP 13998	Landrace	Cajanus cajan (L.) Millsp.	Sub Saharian Africa	South Africa	Lebowa
ICP 12766	Landrace	Cajanus cajan (L.) Millsp.	South Asia	Philippines	La Union
ICP 13811	Landrace	Cajanus cajan (L.) Millsp.	Meso America	Trinidad and Tobago
ICP 12861	Landrace	Cajanus cajan (L.) Millsp.	South Asia	India	Andhra Pradesh
ICP 12977	Landrace	Cajanus cajan (L.) Millsp.	South Asia	India	Odisha
ICP 14229	Landrace	Cajanus cajan (L.) Millsp.	Sub Saharian Africa	Zambia	Eastern
ICP 12765	Landrace	Cajanus cajan (L.) Millsp.	South Asia	Philippines	Illocos Sur
ICP 14120	Landrace	Cajanus cajan (L.) Millsp.	Meso America	Jamaica
ICP 12515	Landrace	Cajanus cajan (L.) Millsp.	South Asia	India	Uttar Pradesh
ICP 15148	Landrace	Cajanus cajan (L.) Millsp.	Sub Saharian Africa	Zaire
ICP 11833	Landrace	Cajanus cajan (L.) Millsp.	South Asia	India	Uttar Pradesh
ICP 14971	Landrace	Cajanus cajan (L.) Millsp.	South Asia	Indonesia
ICP 11890	Landrace	Cajanus cajan (L.) Millsp.	South Asia	India	Uttar Pradesh
ICP 14868	Landrace	Cajanus cajan (L.) Millsp.	South Asia	Philippines
ICP 7057	Landrace	Cajanus cajan (L.) Millsp.	South Asia	India	Madhya Pradesh
ICP 7426	Landrace	Cajanus cajan (L.) Millsp.	South Asia	India	Madhya Pradesh
ICP 6859	Landrace	Cajanus cajan (L.) Millsp.	South Asia	India	Uttar Pradesh
ICP 11946	Landrace	Cajanus cajan (L.) Millsp.	South Asia	India	Andhra Pradesh
ICP 16440	Landrace	Cajanus cajan (L.) Millsp.	South Asia	India	Uttar Pradesh
ICP 12094	Landrace	Cajanus cajan (L.) Millsp.	Sub Saharian Africa	Tanzania	Dodoma
ICP 6815	Landrace	Cajanus cajan (L.) Millsp.	South Asia	India	Uttar Pradesh
ICP 7803	Landrace	Cajanus cajan (L.) Millsp.	South Asia	India	Maharashtra
ICP 11910	Landrace	Cajanus cajan (L.) Millsp.	South Asia	India	Kerala
ICP 11477	Other	Cajanus cajan (L.) Millsp.	Unknown	Unknown
ICP 15629	Wild	Cajanus cajanifolius (Haines) van der Maesen	South Asia	India	Madhya Pradesh
ICP 15665	Wild	Cajanus platycarpus (Benth.) van der Maesen	South Asia	India	Uttar Pradesh
ICP 15747	Wild	Cajanus scarabaeoides (L.) Thouars	South Asia	India	Madhya Pradesh
ICP 15758	Wild	Cajanus scarabaeoides (L.) Thouars	South Asia	Indonesia
ICP 15701	Wild	Cajanus scarabaeoides (L.) Thouars	South Asia	India	Uttar Pradesh
ICP 15727	Wild	Cajanus scarabaeoides (L.) Thouars	South Asia	India	Odisha
ICP 15751	Wild	Cajanus scarabaeoides (L.) Thouars	South Asia	Indonesia
ICP 15629	Wild	Cajanus cajanifolius (Haines) van der Maesen	South Asia	India	Madhya Pradesh
ICP 15701	Wild	Cajanus scarabaeoides (L.) Thouars	South Asia	India	Uttar Pradesh
